# Supplementary material for: 2,4,5-Triphenyl-1,3,2-dioxa­phospho­lan-2-one
Source: Acta Crystallogr Sect E Struct Rep Online. 2011 Jun 25;67(Pt 7):o1790. doi: 10.1107/S1600536811024202 (PMC3152137; doi:10.1107/S1600536811024202)
Supplement: Supplementary file 1 [file e-67-o1790-sup1.cif]

##############################################################################
#                                                                            #
# This CIF contains the data in a paper accepted for publication in          #
# Acta Crystallographica Section E. It conforms to the requirements of       #
# Notes for Authors for Acta Crystallographica Section E, and has been       #
# peer reviewed under the auspices of the IUCr Commission on Journals.       #
#                                                                            #
# Full details of the Crystallographic Information File format               #
# are given in the paper "The Crystallographic Information File (CIF):       #
# a New Standard Archive File for Crystallography" by S. R. Hall, F. H.      #
# Allen and I. D. Brown [Acta Cryst. (1991), A47, 655-685].                  #
#                                                                            #
# The current version of the core CIF dictionary is obtainable from          #
# ftp://ftp.iucr.org/pub/cif_core.dic.                                       #
#                                                                            #
# Software is freely available for graphical display of the structure(s)     #
# in this CIF. For information consult the CIF software page                 #
# http://www.iucr.org/resources/cif/software.                                #
#                                                                            #
# This file may be used for bona fide research purposes within the           #
# scientific community so long as proper attribution is given to the journal # 
# article from which it was obtained.                                        #
#                                                                            #
##############################################################################
data_global
_audit_creation_method     'from SHELXTL,  publCIF and IUCr SHELXL97-template'
_journal_data_validation_number     ?
_journal_date_recd_electronic     2011-06-03
_journal_date_accepted     2011-06-20
_journal_name_full     'Acta Crystallographica, Section E'
_journal_year     2011
_journal_volume     67
_journal_issue      7
_journal_page_first     o1790
_journal_page_last     o1790
_journal_paper_category     QO
_journal_coeditor_code     FJ2429
_publ_contact_author_name     'Alexandra M. Z. Slawin'
_publ_contact_author_address
;
School of Chemistry
University of St Andrews
Fife KY16 9ST
UK
;
_publ_contact_author_email     'amzs@st-and.ac.uk'
_publ_contact_author_fax     '44-1334-463384'
_publ_contact_author_phone     '44-1334-467280'
_publ_section_title
;
2,4,5-Triphenyl-1,3,2-dioxaphospholan-2-one
;
loop_
    _publ_author_name
    _publ_author_footnote
    _publ_author_address
    'Cordes, David B.' .
;
School of Chemistry
University of St Andrews
Fife KY16 9ST
Scotland
;
    'Hua, Guoxiong' .
;
School of Chemistry
University of St Andrews
Fife KY16 9ST
Scotland
;
    'Slawin, Alexandra M. Z.' .
;
School of Chemistry
University of St Andrews
Fife KY16 9ST
Scotland
;
    'Woollins, J. Derek' .
;
School of Chemistry
University of St Andrews
Fife KY16 9ST
Scotland
;
data_I
_chemical_name_systematic
;
2,4,5-Triphenyl-1,3,2-dioxaphospholan-2-one
;
_chemical_name_common     ?
_chemical_formula_moiety     'C20 H17 O3 P'
_chemical_formula_sum     'C20 H17 O3 P'
_chemical_formula_iupac     'C20 H17 O3 P'
_chemical_formula_weight     336.31
_chemical_melting_point     ?
_symmetry_cell_setting     monoclinic
_symmetry_space_group_name_H-M     'P 21/c'
_symmetry_space_group_name_hall     '-P 2ybc'
loop_
    _symmetry_equiv_pos_as_xyz
    'x, y, z'
    '-x, y+1/2, -z+1/2'
    '-x, -y, -z'
    'x, -y-1/2, z-1/2'
_cell_length_a     16.744(12)
_cell_length_b     6.098(4)
_cell_length_c     17.300(13)
_cell_angle_alpha     90.00
_cell_angle_beta     111.810(15)
_cell_angle_gamma     90.00
_cell_volume     1640(2)
_cell_formula_units_Z     4
_cell_measurement_reflns_used     4362
_cell_measurement_theta_min     2.1
_cell_measurement_theta_max     28.5
_cell_measurement_temperature     93(2)
_exptl_crystal_description     needle
_exptl_crystal_colour     Colorless
_exptl_crystal_size_max     0.20
_exptl_crystal_size_mid     0.01
_exptl_crystal_size_min     0.01
_exptl_crystal_density_diffrn     1.362
_exptl_crystal_density_meas     ?
_exptl_crystal_density_method     'not measured'
_exptl_crystal_F_000     704
_exptl_absorpt_coefficient_mu     0.182
_exptl_absorpt_correction_type     multi-scan
_exptl_absorpt_process_details     '(CrystalClear; Rigaku, 2010)'
_exptl_absorpt_correction_T_min     0.435
_exptl_absorpt_correction_T_max     1.000
_exptl_special_details
;
;
_diffrn_ambient_temperature     93(2)
_diffrn_radiation_type     MoK\a
_diffrn_radiation_wavelength     0.71073
_diffrn_radiation_source     'rotating anode'
_diffrn_radiation_monochromator     confocal
_diffrn_measurement_device_type     'Rigaku Mercury CCD'
_diffrn_measurement_method     '\w and \f'
_diffrn_detector_area_resol_mean     14.7059
_diffrn_reflns_number     10244
_diffrn_reflns_av_R_equivalents     0.1090
_diffrn_reflns_av_sigmaI/netI     0.1000
_diffrn_reflns_theta_min     1.31
_diffrn_reflns_theta_max     28.55
_diffrn_reflns_theta_full     25.24
_diffrn_measured_fraction_theta_max     0.828
_diffrn_measured_fraction_theta_full     0.988
_diffrn_reflns_limit_h_min     -18
_diffrn_reflns_limit_h_max     21
_diffrn_reflns_limit_k_min     -8
_diffrn_reflns_limit_k_max     7
_diffrn_reflns_limit_l_min     -22
_diffrn_reflns_limit_l_max     19
_diffrn_standards_number     ?
_diffrn_standards_interval_count     ?
_diffrn_standards_interval_time     ?
_diffrn_standards_decay_%     ?
_refine_special_details
;
Refinement of <i>F</i>^2^ against ALL reflections. The weighted <i>R</i>-factor
<i>wR</i> and goodness of fit <i>S</i> are based on <i>F</i>^2^, conventional
<i>R</i>-factors <i>R</i> are based on <i>F</i>, with <i>F</i> set to zero for
negative <i>F</i>^2^. The threshold expression of <i>F</i>^2^ >
\s(<i>F</i>^2^) is used only for calculating <i>R</i>-factors(gt) <i>etc</i>.
and is not relevant to the choice of reflections for refinement.
<i>R</i>-factors based on <i>F</i>^2^ are statistically about twice as large
as those based on <i>F</i>, and <i>R</i>- factors based on ALL data will be
even larger.
;
_reflns_number_total     3462
_reflns_number_gt     2034
_reflns_threshold_expression     I>2\s(I)
_refine_ls_structure_factor_coef     Fsqd
_refine_ls_matrix_type     full
_refine_ls_R_factor_all     0.1351
_refine_ls_R_factor_gt     0.0895
_refine_ls_wR_factor_gt     0.2166
_refine_ls_wR_factor_ref     0.2560
_refine_ls_goodness_of_fit_ref     1.012
_refine_ls_restrained_S_all     1.012
_refine_ls_number_reflns     3462
_refine_ls_number_parameters     217
_refine_ls_number_restraints     0
_refine_ls_hydrogen_treatment     constr
_refine_ls_weighting_scheme     calc
_refine_ls_weighting_details
         'calc w=1/[\s^2^(Fo^2^)+(0.1305P)^2^+0.0000P] where P=(Fo^2^+2Fc^2^)/3'
_atom_sites_solution_hydrogens     geom
_atom_sites_solution_primary     direct
_atom_sites_solution_secondary     difmap
_refine_ls_shift/su_max     0.000
_refine_ls_shift/su_mean     0.000
_refine_diff_density_max     0.413
_refine_diff_density_min     -0.527
_refine_ls_extinction_method     none
_refine_ls_extinction_coef     ?
loop_
    _atom_type_symbol
    _atom_type_description
    _atom_type_scat_dispersion_real
    _atom_type_scat_dispersion_imag
    _atom_type_scat_source
    'C' 'C' 0.0033 0.0016
                         'International Tables Vol C Tables 4.2.6.8 and 6.1.1.4'
    'H' 'H' 0.0000 0.0000
                         'International Tables Vol C Tables 4.2.6.8 and 6.1.1.4'
    'O' 'O' 0.0106 0.0060
                         'International Tables Vol C Tables 4.2.6.8 and 6.1.1.4'
    'P' 'P' 0.1023 0.0942
                         'International Tables Vol C Tables 4.2.6.8 and 6.1.1.4'
_computing_data_collection     'CrystalClear (Rigaku, 2010)'
_computing_cell_refinement     'CrystalClear (Rigaku, 2010)'
_computing_data_reduction     'CrystalClear (Rigaku, 2010)'
_computing_structure_solution     'SIR2004 (Burla <i>et al.</i>,  2005)'
_computing_structure_refinement     'SHELXTL (Sheldrick, 2008)'
_computing_molecular_graphics     'SHELXTL (Sheldrick, 2008)'
_computing_publication_material     'SHELXTL (Sheldrick, 2008)'
loop_
    _atom_site_type_symbol
    _atom_site_label
    _atom_site_fract_x
    _atom_site_fract_y
    _atom_site_fract_z
    _atom_site_U_iso_or_equiv
    _atom_site_adp_type
    _atom_site_calc_flag
    _atom_site_refinement_flags
    _atom_site_occupancy
    _atom_site_symmetry_multiplicity
    _atom_site_disorder_assembly
    _atom_site_disorder_group
    P P1 0.10931(6) 0.10326(17) 0.61793(7) 0.0392(4) Uani d . 1 1 . .
    O O1 0.18993(16) 0.1930(4) 0.69493(17) 0.0423(7) Uani d . 1 1 . .
    O O2 0.11788(15) 0.2675(4) 0.54921(16) 0.0392(7) Uani d . 1 1 . .
    O O3 0.11527(17) -0.1319(4) 0.6046(2) 0.0498(8) Uani d . 1 1 . .
    C C1 0.2142(2) 0.4112(6) 0.6780(2) 0.0356(9) Uani d . 1 1 . .
    H H1 0.1770 0.5201 0.6920 0.043 Uiso calc R 1 1 . .
    C C2 0.1911(2) 0.4166(6) 0.5822(2) 0.0364(9) Uani d . 1 1 . .
    H H2 0.1701 0.5677 0.5623 0.044 Uiso calc R 1 1 . .
    C C3 0.0125(2) 0.1775(6) 0.6301(2) 0.0372(9) Uani d . 1 1 . .
    C C4 -0.0305(3) 0.0204(6) 0.6596(3) 0.0419(10) Uani d . 1 1 . .
    H H4 -0.0079 -0.1240 0.6713 0.050 Uiso calc R 1 1 . .
    C C5 -0.1057(3) 0.0729(7) 0.6720(3) 0.0441(10) Uani d . 1 1 . .
    H H5 -0.1338 -0.0340 0.6928 0.053 Uiso calc R 1 1 . .
    C C6 -0.1395(2) 0.2845(7) 0.6535(3) 0.0431(10) Uani d . 1 1 . .
    H H6 -0.1914 0.3209 0.6609 0.052 Uiso calc R 1 1 . .
    C C7 -0.0975(2) 0.4423(7) 0.6243(3) 0.0410(9) Uani d . 1 1 . .
    H H7 -0.1204 0.5864 0.6124 0.049 Uiso calc R 1 1 . .
    C C8 -0.0221(2) 0.3888(6) 0.6125(3) 0.0385(9) Uani d . 1 1 . .
    H H8 0.0062 0.4967 0.5923 0.046 Uiso calc R 1 1 . .
    C C9 0.3069(2) 0.4558(6) 0.7331(2) 0.0362(9) Uani d . 1 1 . .
    C C10 0.3694(2) 0.2941(7) 0.7478(2) 0.0406(9) Uani d . 1 1 . .
    H H10 0.3546 0.1538 0.7227 0.049 Uiso calc R 1 1 . .
    C C11 0.4540(3) 0.3391(7) 0.7996(3) 0.0425(10) Uani d . 1 1 . .
    H H11 0.4967 0.2283 0.8100 0.051 Uiso calc R 1 1 . .
    C C12 0.4766(3) 0.5434(7) 0.8360(3) 0.0479(11) Uani d . 1 1 . .
    H H12 0.5343 0.5725 0.8714 0.057 Uiso calc R 1 1 . .
    C C13 0.4146(3) 0.7049(7) 0.8205(3) 0.0499(11) Uani d . 1 1 . .
    H H13 0.4298 0.8455 0.8452 0.060 Uiso calc R 1 1 . .
    C C14 0.3300(3) 0.6616(6) 0.7686(3) 0.0434(10) Uani d . 1 1 . .
    H H14 0.2878 0.7737 0.7575 0.052 Uiso calc R 1 1 . .
    C C15 0.2596(2) 0.3581(6) 0.5482(2) 0.0356(9) Uani d . 1 1 . .
    C C16 0.2620(2) 0.1556(7) 0.5115(3) 0.0405(9) Uani d . 1 1 . .
    H H16 0.2230 0.0430 0.5121 0.049 Uiso calc R 1 1 . .
    C C17 0.3218(3) 0.1181(7) 0.4740(3) 0.0475(11) Uani d . 1 1 . .
    H H17 0.3228 -0.0195 0.4487 0.057 Uiso calc R 1 1 . .
    C C18 0.3789(3) 0.2794(8) 0.4737(3) 0.0513(11) Uani d . 1 1 . .
    H H18 0.4190 0.2531 0.4477 0.062 Uiso calc R 1 1 . .
    C C19 0.3784(3) 0.4806(7) 0.5111(3) 0.0494(11) Uani d . 1 1 . .
    H H19 0.4186 0.5910 0.5117 0.059 Uiso calc R 1 1 . .
    C C20 0.3185(2) 0.5192(6) 0.5477(3) 0.0416(10) Uani d . 1 1 . .
    H H20 0.3177 0.6575 0.5727 0.050 Uiso calc R 1 1 . .
loop_
    _atom_site_aniso_label
    _atom_site_aniso_U_11
    _atom_site_aniso_U_22
    _atom_site_aniso_U_33
    _atom_site_aniso_U_12
    _atom_site_aniso_U_13
    _atom_site_aniso_U_23
    P1 0.0441(7) 0.0296(6) 0.0438(7) 0.0021(4) 0.0162(5) 0.0008(4)
    O1 0.0442(15) 0.0345(15) 0.0459(18) -0.0013(12) 0.0140(13) 0.0093(12)
    O2 0.0440(16) 0.0365(15) 0.0369(16) -0.0033(12) 0.0148(12) 0.0003(12)
    O3 0.0563(18) 0.0260(15) 0.070(2) 0.0028(12) 0.0273(16) -0.0024(13)
    C1 0.050(2) 0.0274(19) 0.033(2) 0.0038(16) 0.0199(18) 0.0019(15)
    C2 0.037(2) 0.033(2) 0.039(2) 0.0013(16) 0.0141(17) 0.0017(17)
    C3 0.048(2) 0.028(2) 0.029(2) -0.0025(17) 0.0077(17) -0.0065(15)
    C4 0.046(2) 0.037(2) 0.038(2) -0.0028(18) 0.0108(18) 0.0037(17)
    C5 0.053(2) 0.043(2) 0.037(2) -0.0083(19) 0.0184(19) 0.0030(18)
    C6 0.037(2) 0.052(3) 0.041(3) -0.0032(18) 0.0157(18) -0.0034(19)
    C7 0.044(2) 0.037(2) 0.038(2) -0.0005(18) 0.0103(18) -0.0017(17)
    C8 0.040(2) 0.038(2) 0.036(2) -0.0002(17) 0.0114(17) 0.0007(17)
    C9 0.045(2) 0.036(2) 0.029(2) 0.0000(17) 0.0162(17) -0.0018(16)
    C10 0.050(2) 0.040(2) 0.035(2) -0.0019(18) 0.0189(19) -0.0010(17)
    C11 0.046(2) 0.049(3) 0.032(2) -0.0002(19) 0.0150(18) 0.0041(18)
    C12 0.050(2) 0.054(3) 0.036(3) -0.013(2) 0.0117(19) -0.004(2)
    C13 0.063(3) 0.042(3) 0.048(3) -0.015(2) 0.023(2) -0.010(2)
    C14 0.054(3) 0.036(2) 0.043(3) -0.0036(18) 0.022(2) -0.0031(18)
    C15 0.044(2) 0.034(2) 0.029(2) 0.0040(17) 0.0139(17) 0.0012(15)
    C16 0.042(2) 0.041(2) 0.037(2) 0.0006(17) 0.0127(18) -0.0045(17)
    C17 0.054(3) 0.050(3) 0.038(3) 0.013(2) 0.017(2) -0.0046(19)
    C18 0.052(3) 0.066(3) 0.040(3) 0.008(2) 0.021(2) 0.004(2)
    C19 0.048(2) 0.055(3) 0.046(3) -0.002(2) 0.018(2) 0.009(2)
    C20 0.048(2) 0.036(2) 0.042(3) -0.0039(18) 0.0185(19) 0.0004(17)
_geom_special_details
;
All e.s.d.'s (except the e.s.d. in the dihedral angle between two l.s. planes)
are estimated using the full covariance matrix. The cell e.s.d.'s are taken
into account individually in the estimation of e.s.d.'s in distances, angles
and torsion angles; correlations between e.s.d.'s in cell parameters are only
used when they are defined by crystal symmetry. An approximate (isotropic)
treatment of cell e.s.d.'s is used for estimating e.s.d.'s involving l.s.
planes.
;
loop_
    _geom_bond_atom_site_label_1
    _geom_bond_atom_site_label_2
    _geom_bond_site_symmetry_2
    _geom_bond_distance
    _geom_bond_publ_flag
    P1 O3 . 1.462(3) ?
    P1 O1 . 1.600(3) ?
    P1 O2 . 1.601(3) ?
    P1 C3 . 1.769(4) ?
    O1 C1 . 1.452(4) ?
    O2 C2 . 1.461(4) ?
    C1 C9 . 1.514(5) ?
    C1 C2 . 1.556(5) ?
    C1 H1 . 1.0000 ?
    C2 C15 . 1.515(5) ?
    C2 H2 . 1.0000 ?
    C3 C8 . 1.399(5) ?
    C3 C4 . 1.404(5) ?
    C4 C5 . 1.391(6) ?
    C4 H4 . 0.9500 ?
    C5 C6 . 1.398(6) ?
    C5 H5 . 0.9500 ?
    C6 C7 . 1.394(6) ?
    C6 H6 . 0.9500 ?
    C7 C8 . 1.390(6) ?
    C7 H7 . 0.9500 ?
    C8 H8 . 0.9500 ?
    C9 C14 . 1.388(5) ?
    C9 C10 . 1.392(5) ?
    C10 C11 . 1.393(6) ?
    C10 H10 . 0.9500 ?
    C11 C12 . 1.384(6) ?
    C11 H11 . 0.9500 ?
    C12 C13 . 1.383(6) ?
    C12 H12 . 0.9500 ?
    C13 C14 . 1.392(6) ?
    C13 H13 . 0.9500 ?
    C14 H14 . 0.9500 ?
    C15 C20 . 1.394(5) ?
    C15 C16 . 1.395(5) ?
    C16 C17 . 1.399(6) ?
    C16 H16 . 0.9500 ?
    C17 C18 . 1.374(6) ?
    C17 H17 . 0.9500 ?
    C18 C19 . 1.389(6) ?
    C18 H18 . 0.9500 ?
    C19 C20 . 1.390(6) ?
    C19 H19 . 0.9500 ?
    C20 H20 . 0.9500 ?
loop_
    _geom_angle_atom_site_label_1
    _geom_angle_atom_site_label_2
    _geom_angle_atom_site_label_3
    _geom_angle_site_symmetry_1
    _geom_angle_site_symmetry_3
    _geom_angle
    _geom_angle_publ_flag
    O3 P1 O1 . . 112.38(16) ?
    O3 P1 O2 . . 117.82(17) ?
    O1 P1 O2 . . 97.11(15) ?
    O3 P1 C3 . . 112.89(17) ?
    O1 P1 C3 . . 109.87(17) ?
    O2 P1 C3 . . 105.51(16) ?
    C1 O1 P1 . . 111.0(2) ?
    C2 O2 P1 . . 113.1(2) ?
    O1 C1 C9 . . 109.6(3) ?
    O1 C1 C2 . . 104.9(3) ?
    C9 C1 C2 . . 117.3(3) ?
    O1 C1 H1 . . 108.3 ?
    C9 C1 H1 . . 108.3 ?
    C2 C1 H1 . . 108.3 ?
    O2 C2 C15 . . 110.4(3) ?
    O2 C2 C1 . . 104.1(3) ?
    C15 C2 C1 . . 119.0(3) ?
    O2 C2 H2 . . 107.6 ?
    C15 C2 H2 . . 107.6 ?
    C1 C2 H2 . . 107.6 ?
    C8 C3 C4 . . 118.8(4) ?
    C8 C3 P1 . . 122.2(3) ?
    C4 C3 P1 . . 119.0(3) ?
    C5 C4 C3 . . 121.0(4) ?
    C5 C4 H4 . . 119.5 ?
    C3 C4 H4 . . 119.5 ?
    C4 C5 C6 . . 119.4(4) ?
    C4 C5 H5 . . 120.3 ?
    C6 C5 H5 . . 120.3 ?
    C7 C6 C5 . . 120.3(4) ?
    C7 C6 H6 . . 119.9 ?
    C5 C6 H6 . . 119.9 ?
    C8 C7 C6 . . 120.0(4) ?
    C8 C7 H7 . . 120.0 ?
    C6 C7 H7 . . 120.0 ?
    C7 C8 C3 . . 120.6(4) ?
    C7 C8 H8 . . 119.7 ?
    C3 C8 H8 . . 119.7 ?
    C14 C9 C10 . . 119.5(4) ?
    C14 C9 C1 . . 119.5(3) ?
    C10 C9 C1 . . 120.9(3) ?
    C9 C10 C11 . . 119.7(4) ?
    C9 C10 H10 . . 120.2 ?
    C11 C10 H10 . . 120.2 ?
    C12 C11 C10 . . 120.6(4) ?
    C12 C11 H11 . . 119.7 ?
    C10 C11 H11 . . 119.7 ?
    C13 C12 C11 . . 119.7(4) ?
    C13 C12 H12 . . 120.2 ?
    C11 C12 H12 . . 120.2 ?
    C12 C13 C14 . . 120.0(4) ?
    C12 C13 H13 . . 120.0 ?
    C14 C13 H13 . . 120.0 ?
    C9 C14 C13 . . 120.4(4) ?
    C9 C14 H14 . . 119.8 ?
    C13 C14 H14 . . 119.8 ?
    C20 C15 C16 . . 118.8(4) ?
    C20 C15 C2 . . 118.4(3) ?
    C16 C15 C2 . . 122.6(3) ?
    C15 C16 C17 . . 120.1(4) ?
    C15 C16 H16 . . 120.0 ?
    C17 C16 H16 . . 120.0 ?
    C18 C17 C16 . . 120.3(4) ?
    C18 C17 H17 . . 119.8 ?
    C16 C17 H17 . . 119.8 ?
    C17 C18 C19 . . 120.3(4) ?
    C17 C18 H18 . . 119.8 ?
    C19 C18 H18 . . 119.8 ?
    C18 C19 C20 . . 119.5(4) ?
    C18 C19 H19 . . 120.2 ?
    C20 C19 H19 . . 120.2 ?
    C19 C20 C15 . . 120.9(4) ?
    C19 C20 H20 . . 119.5 ?
    C15 C20 H20 . . 119.5 ?
loop_
    _geom_torsion_atom_site_label_1
    _geom_torsion_atom_site_label_2
    _geom_torsion_atom_site_label_3
    _geom_torsion_atom_site_label_4
    _geom_torsion_site_symmetry_1
    _geom_torsion_site_symmetry_2
    _geom_torsion_site_symmetry_3
    _geom_torsion_site_symmetry_4
    _geom_torsion
    _geom_torsion_publ_flag
    O3 P1 O1 C1 . . . . 143.1(2) ?
    O2 P1 O1 C1 . . . . 19.0(2) ?
    C3 P1 O1 C1 . . . . -90.3(3) ?
    O3 P1 O2 C2 . . . . -118.9(3) ?
    O1 P1 O2 C2 . . . . 1.1(2) ?
    C3 P1 O2 C2 . . . . 114.1(2) ?
    P1 O1 C1 C9 . . . . -158.1(2) ?
    P1 O1 C1 C2 . . . . -31.4(3) ?
    P1 O2 C2 C15 . . . . 110.0(3) ?
    P1 O2 C2 C1 . . . . -18.8(3) ?
    O1 C1 C2 O2 . . . . 30.1(3) ?
    C9 C1 C2 O2 . . . . 152.0(3) ?
    O1 C1 C2 C15 . . . . -93.2(4) ?
    C9 C1 C2 C15 . . . . 28.6(5) ?
    O3 P1 C3 C8 . . . . -155.4(3) ?
    O1 P1 C3 C8 . . . . 78.3(4) ?
    O2 P1 C3 C8 . . . . -25.4(4) ?
    O3 P1 C3 C4 . . . . 25.5(4) ?
    O1 P1 C3 C4 . . . . -100.8(3) ?
    O2 P1 C3 C4 . . . . 155.5(3) ?
    C8 C3 C4 C5 . . . . -0.6(6) ?
    P1 C3 C4 C5 . . . . 178.5(3) ?
    C3 C4 C5 C6 . . . . 1.0(6) ?
    C4 C5 C6 C7 . . . . -1.1(6) ?
    C5 C6 C7 C8 . . . . 0.7(6) ?
    C6 C7 C8 C3 . . . . -0.3(6) ?
    C4 C3 C8 C7 . . . . 0.2(6) ?
    P1 C3 C8 C7 . . . . -178.8(3) ?
    O1 C1 C9 C14 . . . . -139.9(4) ?
    C2 C1 C9 C14 . . . . 100.8(4) ?
    O1 C1 C9 C10 . . . . 41.0(5) ?
    C2 C1 C9 C10 . . . . -78.4(4) ?
    C14 C9 C10 C11 . . . . 1.6(6) ?
    C1 C9 C10 C11 . . . . -179.3(3) ?
    C9 C10 C11 C12 . . . . -0.5(6) ?
    C10 C11 C12 C13 . . . . -0.3(6) ?
    C11 C12 C13 C14 . . . . 0.1(6) ?
    C10 C9 C14 C13 . . . . -1.8(6) ?
    C1 C9 C14 C13 . . . . 179.1(4) ?
    C12 C13 C14 C9 . . . . 1.0(6) ?
    O2 C2 C15 C20 . . . . 157.7(3) ?
    C1 C2 C15 C20 . . . . -82.1(4) ?
    O2 C2 C15 C16 . . . . -17.2(5) ?
    C1 C2 C15 C16 . . . . 103.0(4) ?
    C20 C15 C16 C17 . . . . -1.0(6) ?
    C2 C15 C16 C17 . . . . 173.9(4) ?
    C15 C16 C17 C18 . . . . 0.6(6) ?
    C16 C17 C18 C19 . . . . 0.5(7) ?
    C17 C18 C19 C20 . . . . -1.2(6) ?
    C18 C19 C20 C15 . . . . 0.7(6) ?
    C16 C15 C20 C19 . . . . 0.4(6) ?
    C2 C15 C20 C19 . . . . -174.8(4) ?
loop_
    _geom_hbond_atom_site_label_D
    _geom_hbond_atom_site_label_H
    _geom_hbond_atom_site_label_A
    _geom_hbond_site_symmetry_A
    _geom_hbond_distance_DH
    _geom_hbond_distance_HA
    _geom_hbond_distance_DA
    _geom_hbond_angle_DHA
    C1 H1 O3 1_565 1.00 2.59 3.248(5) 123(3)
    C2 H2 O3 1_565 1.00 2.29 3.115(5) 139(3)
    C12 H12 Cg1 2_656 0.95 2.94 3.838(5) 158(3)
    C12 H12 C18 2_656 0.95 2.83 3.585(6) 138(3)
_iucr_refine_instructions_details
;
TITL hua174 in P2(1)/c
CELL 0.71073  16.7436   6.0979  17.3005  90.000 111.810  90.000
ZERR    4.00   0.0121   0.0040   0.0130   0.000   0.015   0.000
LATT  1
SYMM -X, 0.5+Y, 0.5-Z
SFAC C H O P
UNIT 80 68 12 4
TEMP -180
ACTA 50.48
EQIV _$1 X, 1+Y, Z
HTAB C1 O3_$1
HTAB C2 O3_$1
REM Ring centroids for the phenyl ring C15-C20 was generated
REM in XP, then refined in a separate project for a single cycle with fixed
REM positions and zero occupancy. These positions were used to calculate
REM CH...pi interactions using HTAB. The relevant lines from the .res file of
REM this project are included below.
REM  Cg1 is centroid of C14-C20
REM FREE C15 Cg1
REM FREE C16 Cg1
REM FREE C17 Cg1
REM FREE C18 Cg1
REM FREE C19 Cg1
REM FREE C20 Cg1
REM EQIV _$2 1-X, 0.5+Y, 1.5-Z
REM HTAB C12 Cg1_$2
REM CG1   1   10.319870   10.318501   10.511030    10.00000    1.60613
L.S. 4
BOND $H
CONF
FMAP 2
PLAN 5
WGHT    0.130500
FVAR       0.29155
P1    4    0.109308    0.103263    0.617928    11.00000    0.04411    0.02955 =
         0.04381    0.00080    0.01622    0.00206
O1    3    0.189927    0.193002    0.694932    11.00000    0.04421    0.03452 =
         0.04587    0.00931    0.01396   -0.00134
O2    3    0.117885    0.267459    0.549206    11.00000    0.04397    0.03654 =
         0.03692    0.00028    0.01476   -0.00333
O3    3    0.115271   -0.131948    0.604645    11.00000    0.05629    0.02599 =
         0.07041   -0.00241    0.02727    0.00281
C1    1    0.214175    0.411205    0.678020    11.00000    0.04967    0.02745 =
         0.03339    0.00191    0.01987    0.00384
AFIX  13
H1   2    0.176959    0.520081    0.692026    11.00000   -1.20000
AFIX   0
C2    1    0.191092    0.416624    0.582231    11.00000    0.03684    0.03335 =
         0.03901    0.00168    0.01413    0.00131
AFIX  13
H2   2    0.170143    0.567659    0.562339    11.00000   -1.20000
AFIX   0
C3    1    0.012522    0.177529    0.630136    11.00000    0.04809    0.02845 =
         0.02935   -0.00654    0.00769   -0.00255
C4    1   -0.030464    0.020362    0.659646    11.00000    0.04635    0.03723 =
         0.03795    0.00369    0.01077   -0.00280
AFIX  43
H4   2   -0.007856   -0.124023    0.671343    11.00000   -1.20000
AFIX   0
C5    1   -0.105658    0.072910    0.672012    11.00000    0.05323    0.04343 =
         0.03706    0.00298    0.01838   -0.00831
AFIX  43
H5   2   -0.133759   -0.034025    0.692844    11.00000   -1.20000
AFIX   0
C6    1   -0.139523    0.284533    0.653508    11.00000    0.03722    0.05221 =
         0.04099   -0.00337    0.01567   -0.00320
AFIX  43
H6   2   -0.191395    0.320906    0.660905    11.00000   -1.20000
AFIX   0
C7    1   -0.097494    0.442344    0.624253    11.00000    0.04390    0.03719 =
         0.03771   -0.00166    0.01027   -0.00050
AFIX  43
H7   2   -0.120355    0.586447    0.612356    11.00000   -1.20000
AFIX   0
C8    1   -0.022098    0.388805    0.612488    11.00000    0.03961    0.03753 =
         0.03616    0.00074    0.01142   -0.00022
AFIX  43
H8   2    0.006186    0.496697    0.592274    11.00000   -1.20000
AFIX   0
C9    1    0.306860    0.455759    0.733143    11.00000    0.04539    0.03616 =
         0.02900   -0.00176    0.01624   -0.00005
C10   1    0.369448    0.294120    0.747822    11.00000    0.04969    0.03965 =
         0.03517   -0.00097    0.01887   -0.00193
AFIX  43
H10  2    0.354558    0.153834    0.722686    11.00000   -1.20000
AFIX   0
C11   1    0.454047    0.339058    0.799560    11.00000    0.04642    0.04943 =
         0.03198    0.00408    0.01495   -0.00020
AFIX  43
H11  2    0.496689    0.228344    0.809953    11.00000   -1.20000
AFIX   0
C12   1    0.476577    0.543389    0.835963    11.00000    0.04989    0.05446 =
         0.03569   -0.00441    0.01167   -0.01271
AFIX  43
H12  2    0.534342    0.572547    0.871420    11.00000   -1.20000
AFIX   0
C13   1    0.414607    0.704929    0.820483    11.00000    0.06306    0.04152 =
         0.04764   -0.00993    0.02331   -0.01453
AFIX  43
H13  2    0.429801    0.845542    0.845248    11.00000   -1.20000
AFIX   0
C14   1    0.329960    0.661636    0.768627    11.00000    0.05413    0.03593 =
         0.04343   -0.00308    0.02209   -0.00356
AFIX  43
H14  2    0.287751    0.773723    0.757464    11.00000   -1.20000
AFIX   0
C15   1    0.259636    0.358091    0.548157    11.00000    0.04411    0.03431 =
         0.02877    0.00120    0.01393    0.00404
C16   1    0.262012    0.155576    0.511544    11.00000    0.04161    0.04112 =
         0.03702   -0.00450    0.01272    0.00061
AFIX  43
H16  2    0.223010    0.042987    0.512094    11.00000   -1.20000
AFIX   0
C17   1    0.321767    0.118135    0.474025    11.00000    0.05360    0.05015 =
         0.03837   -0.00463    0.01669    0.01273
AFIX  43
H17  2    0.322829   -0.019462    0.448672    11.00000   -1.20000
AFIX   0
C18   1    0.378909    0.279379    0.473669    11.00000    0.05155    0.06570 =
         0.03967    0.00368    0.02054    0.00759
AFIX  43
H18  2    0.419004    0.253144    0.447689    11.00000   -1.20000
AFIX   0
C19   1    0.378373    0.480575    0.511094    11.00000    0.04778    0.05530 =
         0.04551    0.00861    0.01794   -0.00211
AFIX  43
H19  2    0.418629    0.590976    0.511687    11.00000   -1.20000
AFIX   0
C20   1    0.318500    0.519249    0.547683    11.00000    0.04840    0.03594 =
         0.04200    0.00037    0.01847   -0.00386
AFIX  43
H20  2    0.317692    0.657466    0.572719    11.00000   -1.20000
HKLF 4
REM  hua174 in P2(1)/c
REM R1 =  0.0895 for   2034 Fo > 4sig(Fo)  and  0.1351 for all   3462 data
REM    217 parameters refined using      0 restraints
END
WGHT      0.1305      0.0000
REM Highest difference peak  0.413,  deepest hole -0.527,  1-sigma level  0.094
Q1    1   0.1870  0.0015  0.6560  11.00000  0.05    0.37
Q2    1   0.0277  0.1237  0.6006  11.00000  0.05    0.37
Q3    1   0.0460  0.5859  0.6291  11.00000  0.05    0.36
Q4    1   0.0193  0.5065  0.5678  11.00000  0.05    0.35
Q5    1   0.0612 -0.2080  0.5687  11.00000  0.05    0.31
;
