# Supplementary material for: 2,4,5-Triphenyl-1,3,2-dioxa­phospho­lan-2-one
Source: Acta Crystallogr Sect E Struct Rep Online. 2011 Jun 25;67(Pt 7):o1790. doi: 10.1107/S1600536811024202 (PMC3152137; doi:10.1107/S1600536811024202)
Supplement: Supplementary file 2 [file e-67-o1790-Isup2.hkl]

# 
# h,k,l, Fc-squared, Fo-squared, sigma(Fo-squared) and status flag 
# 
data_I
_shelx_title ' hua174 in P2(1)/c' 
_shelx_refln_list_code          4 
_shelx_F_calc_maximum      233.04 
_exptl_crystal_F_000       704.00 
_reflns_d_resolution_high  0.7435 
 
loop_ 
 _symmetry_equiv_pos_as_xyz 
 'x, y, z' 
 '-x, y+1/2, -z+1/2' 
 '-x, -y, -z' 
 'x, -y-1/2, z-1/2' 
 
_cell_length_a    16.7436 
_cell_length_b     6.0979 
_cell_length_c    17.3005 
_cell_angle_alpha  90.000 
_cell_angle_beta  111.810 
_cell_angle_gamma  90.000 
 
_shelx_F_squared_multiplier     1.000 
 
loop_ 
 _refln_index_h 
 _refln_index_k 
 _refln_index_l 
 _refln_F_squared_calc 
 _refln_F_squared_meas 
 _refln_F_squared_sigma 
 _refln_observed_status 
   1   0   0     5813.64     3904.76     38.82 o 
   2   0   0      298.61      211.53     42.43 o 
   3   0   0        0.77        9.58      3.70 o 
   4   0   0     9501.17     7962.45    568.07 o 
   5   0   0     2500.98     1900.52     72.06 o 
   6   0   0      337.94      356.99     21.14 o 
   7   0   0      496.16      558.01     47.11 o 
   8   0   0     2484.76     2337.79    146.97 o 
   9   0   0     5089.29     4727.07    531.28 o 
  10   0   0     3275.04     3649.26     77.12 o 
  11   0   0      255.88      253.03     24.13 o 
  12   0   0      654.08      723.99     82.80 o 
  13   0   0      831.93      939.37    139.64 o 
  15   0   0        8.51        7.08      5.26 o 
  16   0   0      180.00      124.35     58.23 o 
   1   1   0     9302.64     7133.82     78.71 o 
   2   1   0        1.33       12.27      5.50 o 
   3   1   0      508.92      458.64     15.13 o 
   4   1   0      401.41      412.94     15.48 o 
   5   1   0        5.13        0.82      2.82 o 
   6   1   0      417.37      426.93     17.17 o 
   7   1   0      353.39      325.92     14.19 o 
   8   1   0      522.02      481.33     17.03 o 
   9   1   0       52.63       43.05      7.69 o 
  10   1   0      437.59      472.74     25.73 o 
  11   1   0      561.55      686.70     48.39 o 
  12   1   0      686.58      781.81     31.96 o 
  13   1   0        7.16        4.82      2.73 o 
  14   1   0        0.59        2.83      2.83 o 
  15   1   0      501.93      577.50     55.61 o 
  16   1   0        0.01        2.59      9.53 o 
  17   1   0       10.25       -0.12     13.88 o 
   0   2   0        1.36        4.08      7.18 o 
   1   2   0      351.15      272.93     14.04 o 
   2   2   0       64.65       38.81      8.95 o 
   3   2   0      424.55      341.63     16.86 o 
   4   2   0      829.02      794.48     31.43 o 
   5   2   0     1252.56     1105.52     32.54 o 
   6   2   0       60.41       66.52      9.81 o 
   7   2   0      319.93      359.33     19.89 o 
   8   2   0      381.58      441.77     21.64 o 
   9   2   0       75.51       68.99      9.51 o 
  10   2   0      292.07      275.93     24.93 o 
  11   2   0       27.68       16.58      4.95 o 
  12   2   0        0.01       10.11     15.39 o 
  13   2   0       43.81       21.81      8.91 o 
  14   2   0      146.86      164.70     44.94 o 
  15   2   0      179.97      272.94     42.71 o 
  16   2   0       68.25      103.29     31.88 o 
  17   2   0       10.25       27.76     18.59 o 
   1   3   0      356.57      325.21     19.27 o 
   2   3   0        5.07       13.27      4.11 o 
   3   3   0     1177.92     1261.60     43.43 o 
   4   3   0       81.72       94.48     11.20 o 
   5   3   0        4.46        4.25      4.06 o 
   6   3   0      106.68      101.76     15.12 o 
   7   3   0       20.29       21.51      4.04 o 
   8   3   0        7.06        4.38      4.53 o 
   9   3   0      349.73      385.68     49.96 o 
  10   3   0       66.60       62.12     12.84 o 
  11   3   0       16.22        2.22      4.06 o 
  12   3   0       27.93       19.65      5.53 o 
  13   3   0       14.74       26.12     25.18 o 
  14   3   0       43.98       23.53     17.53 o 
  15   3   0       11.85        9.41     21.41 o 
  16   3   0        0.26        4.24      6.82 o 
  17   3   0        9.48       29.41     21.41 o 
  18   3   0        6.01       10.94     15.18 o 
   0   4   0      728.32      661.05     43.69 o 
   1   4   0      808.37      760.78     42.00 o 
   2   4   0       59.23       48.40      9.50 o 
   3   4   0      187.60      175.07     18.33 o 
   4   4   0       19.50       25.99      6.69 o 
   5   4   0      456.04      516.71     33.80 o 
   6   4   0      258.28      312.61     32.46 o 
   7   4   0       27.95       20.14      5.76 o 
   8   4   0       51.81       43.28     31.59 o 
   9   4   0      803.31     1086.87    125.90 o 
  10   4   0       40.11       37.22      8.63 o 
  11   4   0      129.62       95.32     29.94 o 
  12   4   0       13.61       18.00     12.24 o 
  13   4   0      264.50      358.23     50.23 o 
  14   4   0      124.02      206.47     49.29 o 
  15   4   0        5.61        1.88     12.82 o 
  16   4   0        3.99        3.53      9.53 o 
  17   4   0        2.39       -7.65     21.76 o 
  18   4   0       46.77       45.29     35.53 o 
   1   5   0        0.01        9.36      7.36 o 
   2   5   0        0.88        6.79      7.27 o 
   3   5   0        9.41        6.19      8.44 o 
   4   5   0        0.00       10.75      6.78 o 
   5   5   0      433.41      495.78     38.86 o 
   6   5   0       33.39       42.58     12.61 o 
   7   5   0        3.14        2.69      6.70 o 
   8   5   0        3.39        1.71      3.70 o 
   9   5   0       58.56       63.88     25.76 o 
  10   5   0       53.30       74.25     12.12 o 
  11   5   0       32.67       36.71     19.88 o 
  12   5   0       21.84       22.94     21.65 o 
  13   5   0       97.92      128.35     42.82 o 
  14   5   0        0.78        5.29     25.53 o 
   0   6   0       29.43       21.88     35.65 o 
   1   6   0      300.17      321.69     56.72 o 
   2   6   0        0.24       13.33     11.27 o 
   3   6   0      431.38      363.43    113.95 o 
   4   6   0      387.88      443.36     55.94 o 
   5   6   0      128.29      116.23     24.73 o 
   6   6   0      126.03      121.36     24.85 o 
   7   6   0       24.32       28.58     11.37 o 
   8   6   0       38.96       58.37     13.07 o 
   9   6   0       97.82      143.06     50.47 o 
  10   6   0      215.12      260.00     65.41 o 
   1   7   0       84.99       89.02     27.12 o 
   2   7   0      114.85      135.97     36.41 o 
   3   7   0       92.67      109.22     31.46 o 
   4   7   0       30.14       43.14     14.34 o 
   5   7   0       22.90       27.38     15.70 o 
   6   7   0      104.55       97.66     35.42 o 
   4   8   0       21.79       41.53     34.00 o 
 -17   1   1       30.65       72.70     17.65 o 
 -16   1   1       81.58       57.29     24.59 o 
 -15   1   1       26.39       23.58     10.28 o 
 -14   1   1      108.29       98.21     14.23 o 
 -13   1   1      120.17      109.32     15.58 o 
 -12   1   1      323.24      335.62     37.43 o 
 -11   1   1        4.65        5.13      2.14 o 
 -10   1   1       27.31       19.24      3.34 o 
  -9   1   1      767.82      793.53     24.34 o 
  -8   1   1      271.44      246.02     14.39 o 
  -7   1   1     1385.78     1196.55     25.48 o 
  -6   1   1      505.93      367.56     15.99 o 
  -5   1   1     5199.61     4003.91    264.43 o 
  -4   1   1        0.27        3.87      2.88 o 
  -3   1   1       48.31       31.44      5.40 o 
  -2   1   1    12103.83     9406.43    102.23 o 
  -1   1   1      282.46      250.31     10.55 o 
   0   1   1        7.89       11.57      3.29 o 
   1   1   1     4683.50     3930.02    114.62 o 
   2   1   1      973.16      867.05     15.57 o 
   3   1   1     3059.14     2904.61    102.83 o 
   4   1   1       54.26       33.52      6.95 o 
   5   1   1     1173.45     1070.15     37.26 o 
   6   1   1        3.27       -0.22      3.08 o 
   7   1   1     3230.68     3291.03    224.38 o 
   8   1   1      248.17      202.41     15.05 o 
   9   1   1      496.99      599.53     24.14 o 
  10   1   1        0.01        2.66      3.36 o 
  11   1   1       29.56       20.51      6.46 o 
  12   1   1      428.17      522.59     31.83 o 
  13   1   1      253.09      284.25     25.50 o 
  14   1   1       47.83       40.22      6.49 o 
  15   1   1        0.47        1.51      3.15 o 
  16   1   1        0.17      -11.88     14.94 o 
 -17   2   1      103.02      132.12     44.71 o 
 -16   2   1        2.26       -2.71     13.41 o 
 -15   2   1        0.38       18.48     35.06 o 
 -14   2   1      362.07      208.11     71.91 o 
 -13   2   1      750.40      906.81    138.12 o 
 -12   2   1        2.15        5.16      7.18 o 
 -11   2   1        2.22        3.62      5.72 o 
 -10   2   1        0.36        1.60      1.60 o 
  -9   2   1       81.74       72.30      9.41 o 
  -8   2   1       22.13       11.16      3.81 o 
  -7   2   1      252.62      289.57     19.33 o 
  -6   2   1      385.29      425.49     26.77 o 
  -5   2   1      339.87      283.54     20.16 o 
  -4   2   1     2663.99     2250.69     55.61 o 
  -3   2   1      121.53       82.81     12.99 o 
  -2   2   1       95.69      120.19     13.86 o 
  -1   2   1        1.66        3.28      2.61 o 
   0   2   1       13.78        5.00      4.16 o 
   1   2   1      345.58      242.43     17.32 o 
   2   2   1      258.15      198.64     21.40 o 
   3   2   1      142.87      165.94     21.58 o 
   4   2   1      100.25      107.79     15.83 o 
   5   2   1      137.76      121.66     14.04 o 
   6   2   1      157.05      117.56     11.30 o 
   7   2   1       56.53       60.89      7.31 o 
   8   2   1        1.41       -2.40      2.40 o 
   9   2   1       49.55       37.99      5.39 o 
  10   2   1      703.24      786.86     45.77 o 
  11   2   1       32.92       27.09      5.40 o 
  12   2   1      346.39      391.66     29.81 o 
  13   2   1        1.89        1.29      6.49 o 
  14   2   1       12.07       10.46      4.35 o 
  15   2   1        1.26       29.18     13.29 o 
  16   2   1        0.11        6.35     19.65 o 
  17   2   1       11.21       14.24     20.23 o 
 -18   3   1       38.60       42.23     28.23 o 
 -17   3   1       44.34       59.76     27.76 o 
 -16   3   1        5.62       16.94     16.12 o 
 -15   3   1        0.23      -11.06     19.76 o 
 -14   3   1       62.57       51.18     25.18 o 
 -13   3   1       21.42       30.00     22.82 o 
 -12   3   1       79.48       64.59     21.88 o 
 -11   3   1      778.62      722.99    170.69 o 
 -10   3   1      385.11      435.01     30.48 o 
  -9   3   1      286.77      334.69     20.15 o 
  -8   3   1       66.42       66.61      6.42 o 
  -7   3   1      162.67      240.57     21.28 o 
  -6   3   1        3.73        6.27      4.53 o 
  -5   3   1      263.74      245.26     24.96 o 
  -4   3   1      214.37      183.00     25.10 o 
  -3   3   1      110.58      123.39     13.50 o 
  -2   3   1     1668.82     1586.80     44.87 o 
  -1   3   1      445.59      427.50     23.51 o 
   0   3   1     1379.71     1283.46     42.97 o 
   1   3   1      277.73      269.50     21.92 o 
   2   3   1     2987.53     2755.05    102.38 o 
   3   3   1       77.02      109.80     13.85 o 
   4   3   1      493.81      507.89     30.86 o 
   5   3   1       42.71       55.54      6.52 o 
   6   3   1        1.16        4.14      3.33 o 
   7   3   1       34.36       34.85      6.87 o 
   8   3   1      123.58      133.16     16.34 o 
   9   3   1      181.87      177.94     27.66 o 
  10   3   1       29.96       29.16      7.67 o 
  11   3   1      252.08      144.84     43.36 o 
  12   3   1       11.62        3.97      7.85 o 
  13   3   1       50.54       30.71     23.06 o 
  14   3   1       32.93       26.12      9.65 o 
  15   3   1        1.15       33.29     29.53 o 
  16   3   1       53.49       42.82     19.88 o 
  17   3   1       24.72       33.18     23.76 o 
  18   3   1        8.04       16.82     12.71 o 
 -18   4   1       26.47       43.76     31.41 o 
 -17   4   1       41.55       45.53     34.23 o 
 -16   4   1       21.70       24.59     20.35 o 
 -15   4   1        0.35       -5.65     25.76 o 
 -14   4   1       59.39       93.88     36.00 o 
 -13   4   1       24.65       46.47     28.82 o 
 -12   4   1      127.16      150.94     55.53 o 
 -11   4   1        5.47        1.26      2.44 o 
 -10   4   1      477.27      611.46     63.91 o 
  -9   4   1       48.47       32.44     10.56 o 
  -8   4   1      931.40      837.06    131.03 o 
  -7   4   1      532.06      565.93     53.74 o 
  -6   4   1       11.14        5.03      4.78 o 
  -5   4   1      386.01      354.50     33.42 o 
  -4   4   1     1160.75     1096.41     54.23 o 
  -3   4   1      987.74      975.40     47.83 o 
  -2   4   1      348.07      344.03     25.36 o 
  -1   4   1        5.02        5.17      3.74 o 
   0   4   1       33.17       36.48      8.21 o 
   1   4   1        0.05        8.99      6.47 o 
   2   4   1      616.07      634.07     33.32 o 
   3   4   1       54.44       57.70      9.76 o 
   4   4   1        0.02       -3.07      7.96 o 
   5   4   1      988.30     1082.51     49.35 o 
   6   4   1      740.10      792.27    108.88 o 
   7   4   1      290.08      238.53     59.74 o 
   8   4   1      245.90      287.33     48.62 o 
   9   4   1        9.48       12.76      4.06 o 
  10   4   1       18.77       12.99      4.81 o 
  11   4   1       33.67       47.24     14.53 o 
  12   4   1       71.12       51.29     29.41 o 
  13   4   1       18.57       -4.35     21.06 o 
  14   4   1        1.91       13.29     21.41 o 
  15   4   1       62.55       63.18     30.35 o 
  16   4   1       73.68       96.23     41.88 o 
  17   4   1        6.86        6.94     23.88 o 
 -15   5   1       59.23       61.65     32.94 o 
 -14   5   1       38.41       32.82     33.41 o 
 -13   5   1       42.29       42.71     32.23 o 
 -12   5   1        1.16       -2.47     20.94 o 
 -11   5   1        5.12        0.71     11.53 o 
 -10   5   1      230.19      369.40     74.01 o 
  -9   5   1      417.63      544.63     69.18 o 
  -8   5   1      136.10      124.71     24.74 o 
  -7   5   1      158.32      171.67     22.11 o 
  -6   5   1      505.58      530.48     32.60 o 
  -5   5   1     1128.48     1266.33     46.64 o 
  -4   5   1      285.44      268.20     34.25 o 
  -3   5   1      635.72      677.50     84.81 o 
  -2   5   1       28.71       13.34     12.61 o 
  -1   5   1       60.31       46.47     15.28 o 
   0   5   1      253.01      144.40     51.51 o 
   1   5   1        0.28        0.20      5.75 o 
   2   5   1        6.59        1.30      5.56 o 
   3   5   1      931.55      782.44    191.68 o 
   4   5   1     2855.50     1129.33    862.03 o 
   5   5   1      928.84     1032.56     39.63 o 
   6   5   1       29.35       40.71     10.73 o 
   7   5   1      225.09      291.35     27.92 o 
   8   5   1      252.68      249.15     50.65 o 
   9   5   1       38.82       50.40     12.72 o 
  10   5   1        4.47        3.17      7.76 o 
  11   5   1       96.73      158.12     47.88 o 
  12   5   1      132.75      184.70     61.76 o 
  13   5   1       34.41       38.94     29.88 o 
  14   5   1      119.89      128.12     47.53 o 
 -11   6   1       47.06       56.12     34.59 o 
 -10   6   1        9.36       22.59     30.23 o 
  -9   6   1        0.72        0.12     25.41 o 
  -8   6   1       48.89       43.34     12.95 o 
  -7   6   1        6.62       17.28     10.59 o 
  -6   6   1       14.49        9.34     12.54 o 
  -5   6   1      196.03      188.54     43.53 o 
  -4   6   1      321.60      298.97     85.78 o 
  -3   6   1       79.03       82.56     23.76 o 
  -2   6   1       11.81        5.93      5.49 o 
  -1   6   1        3.35       -0.97     15.60 o 
   0   6   1        5.18       22.91     11.70 o 
   1   6   1       15.54       23.21     24.00 o 
   2   6   1       69.28       72.70     24.37 o 
   3   6   1      181.17      160.37     40.25 o 
   4   6   1      118.73      125.62     26.18 o 
   5   6   1      205.19      216.43     36.65 o 
   6   6   1        9.79       10.82      8.96 o 
   7   6   1       13.89       11.11     15.10 o 
   8   6   1       17.50       12.36      8.91 o 
   9   6   1       31.43       32.82     32.23 o 
  10   6   1        7.87       13.29     28.71 o 
  -6   7   1        7.21        9.20     12.67 o 
  -5   7   1        1.50        8.15      8.85 o 
  -4   7   1       40.18       39.36     22.12 o 
  -3   7   1       10.30       -2.44     15.18 o 
  -2   7   1        1.52        6.43     19.32 o 
  -1   7   1       50.70       61.69     21.05 o 
   0   7   1       37.65       19.17     16.29 o 
   1   7   1       13.35       23.52     20.40 o 
   2   7   1        0.35        7.18     19.17 o 
   3   7   1       41.44       35.22     12.02 o 
   4   7   1        1.37       17.21      9.71 o 
   5   7   1        0.39      -12.56     12.88 o 
   6   7   1        1.15        7.67      8.24 o 
 -16   0   2        0.10       -4.59      6.12 o 
 -15   0   2      475.02      612.18     97.35 o 
 -14   0   2      880.77     1040.15    226.35 o 
 -13   0   2       37.10       45.95      6.34 o 
 -12   0   2     1141.33     1178.32     83.83 o 
 -11   0   2      757.98      654.39     40.94 o 
 -10   0   2       61.60       41.18     12.21 o 
  -9   0   2     1189.27     1138.15     89.05 o 
  -8   0   2      119.25      161.00     19.71 o 
  -7   0   2      762.68      570.91     36.31 o 
  -6   0   2     2815.65     2231.02     96.44 o 
  -5   0   2     5128.29     3645.00     46.35 o 
  -4   0   2      762.83      561.72     46.09 o 
  -3   0   2      470.78      381.76     21.45 o 
  -2   0   2     1605.74     1473.80     50.54 o 
  -1   0   2     8740.11     8930.62    535.99 o 
   0   0   2        2.48       -5.06      8.35 o 
   1   0   2     2997.60     3315.65     38.58 o 
   2   0   2    15492.67    16726.46    289.64 o 
   3   0   2     7292.11     7679.17     91.41 o 
   4   0   2      267.06      322.06     30.63 o 
   5   0   2      234.80      169.79     25.33 o 
   6   0   2      424.94      507.22     53.87 o 
   7   0   2     2234.98     2314.30    294.24 o 
   8   0   2     4429.58     4780.59    143.87 o 
   9   0   2      280.41      251.83     32.00 o 
  10   0   2       95.76       89.17     17.88 o 
  11   0   2      492.61      600.38     51.35 o 
  12   0   2      374.04      470.10     54.55 o 
  13   0   2       16.18       14.15      7.85 o 
  14   0   2        4.27        1.53     18.23 o 
  15   0   2      623.39      836.34     93.17 o 
 -17   1   2        9.94        3.65      7.06 o 
 -16   1   2       15.38       36.57     14.60 o 
 -15   1   2       40.67       35.84      9.53 o 
 -14   1   2       35.58       48.86     13.26 o 
 -13   1   2     1009.29     1033.50    173.68 o 
 -12   1   2        2.40       -0.13      1.70 o 
 -11   1   2      130.63       93.20     12.14 o 
 -10   1   2       98.58       84.67     11.13 o 
  -9   1   2      105.37       86.46     15.79 o 
  -8   1   2       28.39       22.47      6.65 o 
  -7   1   2     3233.35     3021.56     85.17 o 
  -6   1   2     1121.94      955.69     42.84 o 
  -5   1   2      387.55      317.23     26.18 o 
  -4   1   2     2154.83     1830.21     78.35 o 
  -3   1   2     1548.85     1152.49     40.65 o 
  -2   1   2       87.03       75.87      9.90 o 
  -1   1   2      756.85      663.11     14.49 o 
   0   1   2    18333.21    16103.70    358.12 o 
   1   1   2    16237.36    15156.58    274.12 o 
   2   1   2       42.90       37.64      7.66 o 
   3   1   2      330.08      347.23     25.46 o 
   4   1   2      527.71      589.40     32.90 o 
   5   1   2       59.84       71.29      8.40 o 
   6   1   2      805.18      889.80     45.41 o 
   7   1   2      395.07      448.87     22.42 o 
   8   1   2      624.18      732.64     29.46 o 
   9   1   2      767.64      909.46     30.48 o 
  10   1   2     1040.15     1258.15     39.44 o 
  11   1   2        0.40        0.59      2.69 o 
  12   1   2        6.90        5.57      3.92 o 
  13   1   2       36.82       28.52      5.39 o 
  14   1   2      276.91      264.39     44.58 o 
  15   1   2        8.19       15.39      8.71 o 
  16   1   2        9.18        8.59     14.12 o 
 -17   2   2       17.38       23.66     13.53 o 
 -16   2   2       44.33       15.40     10.37 o 
 -15   2   2        0.60        6.00      8.35 o 
 -14   2   2        2.32        5.05      5.38 o 
 -13   2   2       56.89       35.16     12.31 o 
 -12   2   2       83.09       67.42     14.92 o 
 -11   2   2       51.39       44.91     14.08 o 
 -10   2   2        0.85        7.84      5.99 o 
  -9   2   2      345.03      336.98     27.55 o 
  -8   2   2      238.97      237.32     13.62 o 
  -7   2   2      297.02      321.32     19.73 o 
  -6   2   2      386.88      413.50     19.62 o 
  -5   2   2      237.82      221.73     15.24 o 
  -4   2   2     1404.12     1433.80     60.26 o 
  -3   2   2        0.02        2.69      3.80 o 
  -2   2   2     2414.45     2176.62     34.98 o 
  -1   2   2      511.57      433.43     13.82 o 
   0   2   2      280.25      225.93     11.97 o 
   1   2   2     1871.65     1612.30     50.40 o 
   2   2   2      527.27      563.83     21.53 o 
   3   2   2      473.21      493.67     22.51 o 
   4   2   2       75.63       84.34     12.37 o 
   5   2   2     2164.48     2537.66    120.42 o 
   6   2   2      388.26      475.39     32.55 o 
   7   2   2       56.56       50.09      8.31 o 
   8   2   2      436.47      437.39     29.52 o 
   9   2   2       42.03       38.29      6.10 o 
  10   2   2        9.19        8.04      3.82 o 
  11   2   2      223.83      289.45     26.89 o 
  12   2   2      241.35      296.87     27.03 o 
  13   2   2      164.39      215.35     34.53 o 
  14   2   2        7.17        5.06      7.70 o 
  15   2   2       27.52       44.94     23.06 o 
  16   2   2        0.35        7.53     16.71 o 
  17   2   2        4.97        8.47      9.29 o 
 -18   3   2       43.86       90.12     38.47 o 
 -17   3   2        3.11       11.65     17.76 o 
 -16   3   2       81.04       22.63     39.23 o 
 -15   3   2       85.81      117.76     35.53 o 
 -14   3   2      165.46      238.11     47.53 o 
 -13   3   2      347.97      411.88     88.35 o 
 -12   3   2      233.16      247.17     73.65 o 
 -11   3   2      486.73      472.93    113.41 o 
 -10   3   2     1461.08     1844.53    254.27 o 
  -9   3   2      269.32      340.29     21.83 o 
  -8   3   2      236.17      285.46     19.71 o 
  -7   3   2      908.73      965.29     32.99 o 
  -6   3   2      929.84     1015.05     40.60 o 
  -5   3   2      315.62      306.75     29.92 o 
  -4   3   2       51.25       75.02     11.98 o 
  -3   3   2       16.98       12.46      4.69 o 
  -2   3   2      213.64      195.98     17.45 o 
  -1   3   2      630.62      574.32     23.54 o 
   0   3   2     1976.17     1929.41     56.39 o 
   1   3   2      431.07      363.61     20.31 o 
   2   3   2      100.42       85.97      9.93 o 
   3   3   2      326.05      252.29     18.60 o 
   4   3   2        5.21       10.08      4.80 o 
   5   3   2      116.70      110.64     13.88 o 
   6   3   2       14.75       12.24      3.59 o 
   7   3   2       96.19       93.19     11.74 o 
   8   3   2        6.26        3.66      4.61 o 
   9   3   2      311.74      357.93     29.44 o 
  10   3   2       40.08       62.58     12.18 o 
  11   3   2      119.80      132.69     25.09 o 
  12   3   2        9.90        7.92     12.00 o 
  13   3   2       14.65       20.12     15.65 o 
  14   3   2      248.98      270.82     91.06 o 
  15   3   2      159.02      152.35     87.76 o 
  16   3   2       28.17       13.41     10.24 o 
 -18   4   2       64.53       94.35     39.06 o 
 -17   4   2       22.01       10.24     22.82 o 
 -16   4   2       65.57      107.88     37.41 o 
 -15   4   2        7.80       -7.76     26.35 o 
 -14   4   2       97.54      123.76     36.59 o 
 -13   4   2       11.02       10.23     15.88 o 
 -12   4   2      366.62      323.45     50.69 o 
 -11   4   2      298.19      280.06     26.12 o 
 -10   4   2       16.00       16.30      5.67 o 
  -9   4   2       45.27       57.39     10.48 o 
  -8   4   2      108.59      115.72     13.74 o 
  -7   4   2      430.80      470.45     66.96 o 
  -6   4   2      303.05      298.04     28.76 o 
  -5   4   2       41.42       40.96     11.83 o 
  -4   4   2      291.67      362.26     29.91 o 
  -3   4   2      421.08      347.61     23.27 o 
  -2   4   2      664.40      567.16     28.50 o 
  -1   4   2      915.19      867.96     33.08 o 
   0   4   2       18.97       12.07      4.43 o 
   1   4   2      357.42      338.92     29.46 o 
   2   4   2     1727.76     1583.57     96.13 o 
   3   4   2      362.22      362.58     31.13 o 
   4   4   2      248.12      243.58     22.04 o 
   5   4   2        1.19        4.40      5.94 o 
   6   4   2       90.08       88.01     13.27 o 
   7   4   2     1007.60     1318.22    117.35 o 
   8   4   2       69.52       83.54     27.59 o 
   9   4   2      118.12      136.95     26.07 o 
  10   4   2       36.30       29.15     11.56 o 
  11   4   2      142.10      163.03     34.41 o 
  12   4   2        9.63       11.41     11.76 o 
  13   4   2       64.83       84.35     30.12 o 
  14   4   2       25.42       34.12     37.06 o 
  15   4   2       15.43        2.24     10.47 o 
  16   4   2       32.49       41.76     31.18 o 
 -15   5   2        4.92        7.29     11.76 o 
 -14   5   2       31.01       22.59     31.53 o 
 -13   5   2        9.70       18.35     39.06 o 
 -12   5   2      131.77      144.82     41.06 o 
 -11   5   2      152.00      161.41     43.18 o 
 -10   5   2       76.21       33.65     25.32 o 
  -9   5   2       11.69       36.82     37.18 o 
  -8   5   2       26.92       24.76     16.14 o 
  -7   5   2        5.49       -0.24      4.43 o 
  -6   5   2       75.92       76.25     12.84 o 
  -5   5   2      165.47      152.42     21.78 o 
  -4   5   2        2.34       10.86      5.20 o 
  -3   5   2     1595.73     1733.92     92.30 o 
  -2   5   2       60.67       47.87     15.72 o 
  -1   5   2      219.16      173.09     52.26 o 
   0   5   2      288.32      277.51     54.96 o 
   1   5   2        3.72        8.28      6.77 o 
   2   5   2      434.44      315.13    119.63 o 
   3   5   2       49.27       46.98     12.62 o 
   4   5   2      780.76      528.02    113.30 o 
   5   5   2      238.69      264.56     28.84 o 
   6   5   2        7.67       14.63      7.19 o 
   7   5   2       66.88       57.63     13.93 o 
   8   5   2        1.65        8.91      4.57 o 
   9   5   2      122.47      134.79     42.88 o 
  10   5   2        7.46       12.31     20.35 o 
  11   5   2       99.34       95.06     29.65 o 
  12   5   2        8.73       16.12     27.29 o 
  13   5   2       37.04       58.12     35.76 o 
 -11   6   2       35.08       23.76     31.65 o 
 -10   6   2       28.19       53.88     30.00 o 
  -9   6   2        0.76       34.82     29.88 o 
  -8   6   2      210.13      232.26     46.11 o 
  -7   6   2       12.45        4.69      8.30 o 
  -6   6   2       15.16       13.88     10.09 o 
  -5   6   2        0.02       10.55     13.40 o 
  -4   6   2      111.60      111.53     25.47 o 
  -3   6   2        4.33        3.74      7.31 o 
  -2   6   2      243.98      152.92     41.18 o 
  -1   6   2       63.68       44.73     14.42 o 
   0   6   2       12.30       24.25     17.02 o 
   1   6   2       21.82       38.16     22.59 o 
   2   6   2        8.18       13.47      9.59 o 
   3   6   2       70.96       56.80     15.20 o 
   4   6   2        0.82       13.25     14.57 o 
   5   6   2        5.95        3.75     10.09 o 
   6   6   2      117.23      147.31     24.95 o 
   7   6   2       17.78       32.22     13.35 o 
   8   6   2        4.99        0.99     13.63 o 
   9   6   2       50.62       55.53     35.76 o 
  -7   7   2       12.71        3.66     10.51 o 
  -6   7   2        1.70        9.43     13.30 o 
  -5   7   2       14.58       32.61     19.63 o 
  -4   7   2      137.25      119.48     41.37 o 
  -3   7   2       53.56       64.31     21.77 o 
  -2   7   2       13.72       11.47     10.80 o 
  -1   7   2        2.65       20.10     11.94 o 
   0   7   2       35.24       59.64     16.94 o 
   1   7   2      127.12      143.02     47.81 o 
   2   7   2        2.36       14.47      7.01 o 
   3   7   2       37.85       35.65     13.67 o 
   4   7   2       60.50       74.85     21.04 o 
   5   7   2      162.29      162.94     46.09 o 
   6   7   2      113.97      129.62     47.75 o 
  -4   8   2        0.02       -2.00     23.06 o 
 -18   1   3        6.45       14.24     14.12 o 
 -17   1   3      198.37      173.88     54.76 o 
 -16   1   3      198.53      217.97     76.18 o 
 -15   1   3       19.84        7.02      7.39 o 
 -14   1   3      824.24     1065.43     78.24 o 
 -13   1   3      245.02      337.15     43.50 o 
 -12   1   3      727.19      784.46     72.64 o 
 -11   1   3      202.50      203.10     20.94 o 
 -10   1   3      133.67      175.53     17.29 o 
  -9   1   3        1.50       -5.60      5.60 o 
  -8   1   3     2223.79     2083.15     56.47 o 
  -7   1   3     1982.72     1844.93     68.57 o 
  -6   1   3     1927.13     1782.18     47.58 o 
  -5   1   3      236.63      163.97     10.18 o 
  -4   1   3     4840.72     4510.87    144.54 o 
  -3   1   3     6395.83     5931.57    186.50 o 
  -2   1   3      517.99      487.04     14.78 o 
  -1   1   3      666.69      614.33     11.30 o 
   0   1   3     7338.52     7284.39    180.96 o 
   1   1   3      393.18      353.65     19.76 o 
   2   1   3    10295.11    11136.71    248.82 o 
   3   1   3     2886.39     3233.19    138.68 o 
   4   1   3        1.07        0.51      3.64 o 
   5   1   3      180.63      170.16     12.60 o 
   6   1   3     1090.64     1223.57     77.49 o 
   7   1   3      660.55      692.26     38.70 o 
   8   1   3       22.33       16.87      4.79 o 
   9   1   3      170.09      164.52     15.04 o 
  10   1   3      624.53      696.95     24.70 o 
  11   1   3      751.98     1078.61     45.49 o 
  12   1   3        4.94        7.31      3.98 o 
  13   1   3       15.71        7.34      3.99 o 
  14   1   3       50.86       53.61     16.34 o 
  15   1   3       15.38       30.04     13.01 o 
  16   1   3       29.97       38.47     18.35 o 
 -18   2   3      155.04      109.53     57.53 o 
 -17   2   3       41.15       15.30     25.94 o 
 -16   2   3        1.91       14.43     13.65 o 
 -15   2   3      314.26      397.03     92.93 o 
 -14   2   3       76.14       59.79     11.29 o 
 -13   2   3      140.35      110.15     32.51 o 
 -12   2   3       92.25       60.39     20.93 o 
 -11   2   3      284.77      302.94     28.62 o 
 -10   2   3       17.07       10.88      5.51 o 
  -9   2   3      206.57      230.95     22.01 o 
  -8   2   3      224.56      184.12     17.84 o 
  -7   2   3        5.45        1.19      2.59 o 
  -6   2   3      152.95       99.23      9.31 o 
  -5   2   3      290.21      223.69     13.47 o 
  -4   2   3      436.91      392.23     19.06 o 
  -3   2   3     1285.17     1215.08     28.41 o 
  -2   2   3     3236.37     2967.14     69.02 o 
  -1   2   3      485.85      502.43     12.84 o 
   0   2   3      318.19      330.40     11.67 o 
   1   2   3      128.45      144.39     14.99 o 
   2   2   3      132.65      122.55     14.86 o 
   3   2   3      662.20      608.46     21.09 o 
   4   2   3       16.61       25.27      5.32 o 
   5   2   3       63.41       55.92      8.53 o 
   6   2   3      144.96      141.75     22.98 o 
   7   2   3      117.25      141.98     16.16 o 
   8   2   3       58.49       48.76      8.46 o 
   9   2   3        1.92        4.15      3.77 o 
  10   2   3       83.08       87.33     13.48 o 
  11   2   3       64.90       57.55     10.72 o 
  12   2   3      618.79      779.52     35.88 o 
  13   2   3       35.20       25.10      9.48 o 
  14   2   3       29.21       21.76     10.94 o 
  15   2   3       12.51        3.29      9.65 o 
  16   2   3        0.74        1.53     18.00 o 
  17   2   3       21.06       26.00     18.35 o 
 -18   3   3       15.20        3.65     19.53 o 
 -17   3   3      137.13       78.45     69.82 o 
 -16   3   3        4.47       28.35     21.88 o 
 -15   3   3        7.19       17.87      7.93 o 
 -14   3   3       36.34       47.40     12.55 o 
 -13   3   3       80.06       80.32     20.61 o 
 -12   3   3       23.49       17.23     13.12 o 
 -11   3   3        7.73       10.18      7.82 o 
 -10   3   3        0.13        6.05      3.06 o 
  -9   3   3        9.59        8.56      2.90 o 
  -8   3   3        1.83        2.11      1.86 o 
  -7   3   3       66.23       72.51      9.57 o 
  -6   3   3       46.68       65.17     10.43 o 
  -5   3   3      360.00      437.72     26.02 o 
  -4   3   3      597.37      595.13     29.98 o 
  -3   3   3     3048.19     3154.19     84.15 o 
  -2   3   3       77.40       73.39      9.11 o 
  -1   3   3       17.10       15.68      7.55 o 
   0   3   3      197.90      214.03     14.57 o 
   1   3   3      526.87      507.00     20.21 o 
   2   3   3       21.44       20.71      6.94 o 
   3   3   3      188.19      245.77     22.83 o 
   4   3   3        0.89       -2.93      5.75 o 
   5   3   3        3.78        8.18      6.42 o 
   6   3   3      142.74      153.57     25.00 o 
   7   3   3       12.85       16.22      4.54 o 
   8   3   3      114.59      101.13     20.84 o 
   9   3   3      642.14      807.51     93.06 o 
  10   3   3      504.71      496.01     57.32 o 
  11   3   3      326.51      342.86     41.39 o 
  12   3   3       23.53       16.23     10.47 o 
  13   3   3        5.03        0.82     16.12 o 
  14   3   3        2.67        3.76     10.12 o 
  15   3   3        0.74        0.71     14.12 o 
  16   3   3       19.38       22.35     18.23 o 
  17   3   3       31.30       23.41     26.59 o 
 -18   4   3        1.35        5.29     13.18 o 
 -17   4   3        1.55        6.59     14.35 o 
 -16   4   3       16.10       38.47     20.59 o 
 -15   4   3        0.06       10.24      7.76 o 
 -14   4   3       76.53       83.76     29.76 o 
 -13   4   3        3.06       39.76     26.94 o 
 -12   4   3       37.61       60.47     34.59 o 
 -11   4   3      573.90      739.89     75.40 o 
 -10   4   3       28.21       15.37     14.27 o 
  -9   4   3       51.53       68.67     12.18 o 
  -8   4   3        1.05       -2.33      6.02 o 
  -7   4   3      319.71      356.89     44.61 o 
  -6   4   3       59.49       49.43      9.43 o 
  -5   4   3      722.72      755.34     36.62 o 
  -4   4   3        8.88        9.72      6.28 o 
  -3   4   3        0.48        7.89      4.68 o 
  -2   4   3      610.22      633.23     39.40 o 
  -1   4   3      124.59      117.84     15.08 o 
   0   4   3      171.15      146.82     15.95 o 
   1   4   3      370.90      371.84     17.55 o 
   2   4   3       35.24       23.13      5.97 o 
   3   4   3      173.71      196.55     24.34 o 
   4   4   3      522.16      607.23     55.49 o 
   5   4   3      420.49      472.26     41.69 o 
   6   4   3       15.45       11.69      8.46 o 
   7   4   3      631.66      783.47     81.86 o 
   8   4   3       35.14       29.93      7.54 o 
   9   4   3      168.53      177.17     33.39 o 
  10   4   3       24.94       18.73      6.23 o 
  11   4   3        3.87       10.78     14.19 o 
  12   4   3       10.83        7.06     13.18 o 
  13   4   3       57.72       84.00     37.88 o 
  14   4   3       13.07       24.82     25.29 o 
  15   4   3        0.04        8.82     12.24 o 
  16   4   3       17.39        9.88     28.47 o 
 -16   5   3       35.15       60.94     29.18 o 
 -14   5   3        0.38       21.76     34.94 o 
 -13   5   3      136.77      161.41     78.70 o 
 -12   5   3      116.65      176.94     46.12 o 
 -11   5   3      107.72       56.73     34.65 o 
 -10   5   3      317.11      358.27     50.42 o 
  -9   5   3       43.26       39.52     10.75 o 
  -8   5   3      578.48      614.43     89.21 o 
  -7   5   3      466.06      525.23     35.05 o 
  -6   5   3       20.76       21.68      8.88 o 
  -5   5   3      721.86      739.62     44.25 o 
  -4   5   3      677.40      695.11     32.44 o 
  -3   5   3     1030.10     1190.56    106.74 o 
  -2   5   3      837.01      917.79     90.51 o 
  -1   5   3        1.87       21.95      8.43 o 
   0   5   3      250.06      271.72     40.29 o 
   1   5   3      403.89      376.75     41.13 o 
   2   5   3      793.91      830.68     38.49 o 
   3   5   3        1.62       10.05     12.29 o 
   4   5   3       33.54       58.97     12.98 o 
   5   5   3      782.40      953.66     67.32 o 
   6   5   3      737.96      919.41    112.42 o 
   7   5   3       54.16       50.64     31.05 o 
   8   5   3        5.25       14.87      6.38 o 
   9   5   3       10.21       20.22     10.34 o 
  10   5   3       67.41      105.16     27.88 o 
  11   5   3      199.92      265.29     55.29 o 
  12   5   3       45.33       34.82     29.76 o 
  13   5   3        1.77       -6.24     24.47 o 
 -11   6   3       26.86       15.06     28.71 o 
 -10   6   3       64.13       81.65     42.00 o 
  -9   6   3       25.98       11.41     37.41 o 
  -8   6   3        2.82       20.19     17.67 o 
  -7   6   3        3.68        9.14     12.18 o 
  -6   6   3      208.24      196.80     52.69 o 
  -5   6   3       56.94       42.35     15.64 o 
  -4   6   3       12.92        5.06     12.17 o 
  -3   6   3      169.44      139.39     36.65 o 
  -2   6   3        1.27       21.91     17.81 o 
  -1   6   3       20.07       40.08     20.08 o 
   0   6   3       23.89       16.35      7.77 o 
   1   6   3      124.54      118.04     26.05 o 
   2   6   3       33.53       30.15     13.13 o 
   3   6   3      471.39      541.05     64.49 o 
   4   6   3      132.16      185.64     33.94 o 
   5   6   3      171.62      194.50     32.79 o 
   6   6   3       15.59       29.17     10.87 o 
   7   6   3        5.17        5.07     10.39 o 
   8   6   3        0.01        0.05      4.89 o 
   9   6   3        6.33       -2.47     28.35 o 
  -7   7   3       22.77       14.10      6.28 o 
  -6   7   3       20.80       55.76     32.35 o 
  -5   7   3        1.88        6.40     16.90 o 
  -4   7   3       70.65       68.55     19.43 o 
  -3   7   3        2.05        8.99     17.21 o 
  -2   7   3       72.34       68.82     20.82 o 
  -1   7   3        6.84       22.62     16.18 o 
   0   7   3        2.62       19.05     14.61 o 
   1   7   3        0.74       13.84     10.12 o 
   2   7   3       36.33       41.77     18.59 o 
   3   7   3        2.35        4.65      8.78 o 
   4   7   3        3.04        4.52      8.15 o 
   5   7   3        2.58       23.14      8.06 o 
   6   7   3        2.59      -14.31     15.02 o 
 -18   0   4       25.69        1.41     12.59 o 
 -17   0   4      272.69      100.12     32.12 o 
 -16   0   4      212.62      147.80     41.88 o 
 -15   0   4        0.38        9.17      5.38 o 
 -14   0   4       27.07       32.73      7.63 o 
 -13   0   4     2033.91     2432.30    328.29 o 
 -12   0   4      334.35      413.41     38.50 o 
 -11   0   4        5.92        4.95      4.97 o 
 -10   0   4      357.91      398.63     28.08 o 
  -9   0   4      762.74      777.97     34.04 o 
  -8   0   4     2021.28     1966.35     70.48 o 
  -7   0   4     4680.30     3958.23    388.61 o 
  -6   0   4     5823.15     5418.41    214.56 o 
  -5   0   4     2028.36     1669.95     64.76 o 
  -4   0   4      349.58      349.26     30.05 o 
  -3   0   4    40453.18    40338.74    282.00 o 
  -2   0   4     8930.67     9859.29    135.36 o 
  -1   0   4    13746.07    14709.50    243.02 o 
   0   0   4     1215.22     1410.10     36.41 o 
   1   0   4    54308.91    62741.36    461.11 o 
   2   0   4    20292.30    23809.51    211.70 o 
   3   0   4      226.67      216.53     27.06 o 
   4   0   4       19.35       18.68     10.02 o 
   5   0   4      100.39       68.26     14.20 o 
   7   0   4        2.41       -2.81      4.79 o 
   8   0   4      557.22      597.31     48.16 o 
   9   0   4     3858.17     4459.04    213.58 o 
  10   0   4     1746.18     1910.99    130.41 o 
  11   0   4      121.95      111.80     24.31 o 
  12   0   4       15.06        6.96      6.79 o 
  13   0   4      116.78      133.87     45.88 o 
  14   0   4      278.24      368.58     43.41 o 
  15   0   4      244.36      373.99     70.23 o 
 -19   1   4        6.05       17.88     17.53 o 
 -18   1   4       85.06       39.88     13.06 o 
 -17   1   4       52.28       86.30     41.16 o 
 -16   1   4       22.04       50.46     39.74 o 
 -15   1   4        5.79        6.38      6.28 o 
 -14   1   4       72.77      142.60     46.81 o 
 -13   1   4       44.02       31.35     13.91 o 
 -12   1   4        0.13       13.73     11.73 o 
 -11   1   4      151.49      130.89     13.54 o 
 -10   1   4       10.52       -0.17      5.64 o 
  -9   1   4      393.09      410.42     29.16 o 
  -8   1   4      196.72      248.64     23.62 o 
  -7   1   4     1082.12     1009.64     32.20 o 
  -6   1   4      612.63      510.41     15.78 o 
  -5   1   4      938.06      826.69     44.43 o 
  -4   1   4     1689.47     1622.90     70.36 o 
  -3   1   4      835.80      930.50     23.20 o 
  -2   1   4     1725.13     1483.90     26.64 o 
  -1   1   4     1536.60     1752.80     31.99 o 
   0   1   4     1944.55     2121.69     43.31 o 
   1   1   4     4367.07     4833.80     85.34 o 
   2   1   4        0.09       -0.18      5.02 o 
   3   1   4       88.17       99.49     12.47 o 
   4   1   4      364.28      390.81     20.76 o 
   5   1   4     1176.30     1347.17     68.90 o 
   6   1   4      195.60      211.63     21.55 o 
   7   1   4        0.84        1.49      2.24 o 
   8   1   4      823.08      945.58     43.24 o 
   9   1   4      417.18      472.36     44.20 o 
  10   1   4      451.55      511.43     41.93 o 
  11   1   4       61.42       43.06      8.75 o 
  12   1   4       42.19       28.73      6.36 o 
  13   1   4       84.88       61.72     12.96 o 
  14   1   4        4.70       -4.05      9.02 o 
  15   1   4        6.68       -7.88     13.53 o 
  16   1   4       37.53       15.06     16.00 o 
 -20   2   4       13.01       15.76      9.88 o 
 -19   2   4        6.02        8.35     12.00 o 
 -18   2   4       59.04       67.24     20.58 o 
 -17   2   4       13.14       18.29      9.29 o 
 -16   2   4       24.38       32.28     10.68 o 
 -15   2   4        2.16       18.19     23.78 o 
 -14   2   4      243.94      352.45     64.55 o 
 -13   2   4      737.59      889.93     80.68 o 
 -12   2   4      142.89      153.00     19.98 o 
 -11   2   4       69.40       56.91      8.45 o 
 -10   2   4      542.17      588.75     31.15 o 
  -9   2   4      151.86      118.96     14.60 o 
  -8   2   4      429.79      445.39     21.20 o 
  -7   2   4     2502.92     2570.85     82.77 o 
  -6   2   4     2651.85     2708.47     70.99 o 
  -5   2   4       96.12       61.18      8.36 o 
  -4   2   4      173.96      150.99     17.16 o 
  -3   2   4       63.56       76.37     10.80 o 
  -2   2   4      441.43      381.85     13.81 o 
  -1   2   4       93.25       78.30      9.99 o 
   0   2   4     1473.18     1430.59     45.19 o 
   1   2   4      183.33      178.21     22.66 o 
   2   2   4       55.20       59.20      9.66 o 
   3   2   4      309.37      323.44     19.40 o 
   4   2   4       77.59       82.52     12.29 o 
   5   2   4      102.99       85.27     10.24 o 
   6   2   4      178.77      188.71     16.23 o 
   7   2   4       25.43       26.78      4.88 o 
   8   2   4       62.92       41.19      7.19 o 
   9   2   4        3.95        1.75      3.74 o 
  10   2   4      108.23       72.06     12.48 o 
  11   2   4      404.43      468.17     32.35 o 
  12   2   4        1.98        4.71      5.93 o 
  13   2   4       19.54        8.92     10.29 o 
  14   2   4       43.79       42.82     30.00 o 
  15   2   4       41.64       48.94     14.24 o 
  16   2   4       15.25       10.35     25.53 o 
  17   2   4        4.72       13.06     22.94 o 
 -18   3   4       36.88       31.18     20.59 o 
 -17   3   4       42.51        6.71     18.06 o 
 -16   3   4       14.76        4.15     31.12 o 
 -15   3   4       15.76        9.67     20.82 o 
 -14   3   4       36.26       22.15     17.12 o 
 -13   3   4      134.87      139.68     35.88 o 
 -12   3   4      295.86      251.90     54.45 o 
 -11   3   4      451.31      500.68     75.60 o 
 -10   3   4       24.32       10.78     11.22 o 
  -9   3   4      530.05      576.52     26.22 o 
  -8   3   4      422.79      443.82     23.03 o 
  -7   3   4      494.10      491.57     25.31 o 
  -6   3   4        7.97        1.75      5.13 o 
  -5   3   4      200.61      213.69     15.79 o 
  -4   3   4      281.44      302.22     18.76 o 
  -3   3   4      455.82      359.17     25.64 o 
  -2   3   4      201.41      162.78     17.37 o 
  -1   3   4       18.35       10.95      3.66 o 
   0   3   4       80.13       72.49     10.09 o 
   1   3   4      397.63      357.27     33.11 o 
   2   3   4      560.03      554.10     27.48 o 
   3   3   4      294.09      294.58     25.87 o 
   4   3   4      361.42      474.54     39.55 o 
   5   3   4     2418.15     2934.06    217.01 o 
   6   3   4        6.51        5.07      5.71 o 
   7   3   4      596.36      827.26     68.98 o 
   8   3   4       39.24       44.34      9.63 o 
   9   3   4      245.17      322.40     38.31 o 
  10   3   4       13.17        3.29      7.60 o 
  11   3   4       12.04        0.69      4.85 o 
  12   3   4        2.38        4.49     17.29 o 
  13   3   4       12.92        1.06     17.06 o 
  14   3   4       59.94       66.70     29.53 o 
  15   3   4       91.76       86.35     39.29 o 
  16   3   4       63.39       68.35     31.53 o 
  17   3   4        0.28       -0.24     18.23 o 
 -18   4   4       27.54       80.47     33.18 o 
 -17   4   4       81.80      151.17     48.23 o 
 -16   4   4       44.03       65.88     30.00 o 
 -15   4   4       28.15       28.94     25.76 o 
 -14   4   4       74.74       78.00     29.88 o 
 -13   4   4       59.45       70.59     24.82 o 
 -11   4   4      196.98      245.64     56.12 o 
 -10   4   4     1596.64     2096.75     52.09 o 
  -9   4   4      414.39      511.88     48.34 o 
  -8   4   4      652.04      861.36     56.45 o 
  -7   4   4      103.16      115.10     18.88 o 
  -6   4   4       16.66       18.68      9.88 o 
  -5   4   4      271.43      296.36     20.48 o 
  -4   4   4      880.04      823.15     40.29 o 
  -3   4   4       19.93       12.35      5.75 o 
  -2   4   4      101.61      105.94     12.47 o 
  -1   4   4      582.35      617.65     28.08 o 
   0   4   4     1240.55     1316.01     48.57 o 
   1   4   4      625.94      652.35     29.68 o 
   2   4   4      107.56      128.23     17.56 o 
   3   4   4      194.34      226.79     24.36 o 
   4   4   4     1363.37     1736.20    101.95 o 
   5   4   4       16.65       17.90     11.07 o 
   6   4   4      152.29      160.23     30.96 o 
   7   4   4       55.42       65.88     11.20 o 
   8   4   4      194.84      215.20     41.25 o 
   9   4   4      175.26      167.08     36.07 o 
  10   4   4       52.16       79.68     18.27 o 
  11   4   4        0.98        5.21      5.10 o 
  12   4   4       19.43       30.94     22.94 o 
  13   4   4       27.29       21.29     35.65 o 
  14   4   4       47.53       59.76     37.18 o 
  15   4   4      156.81      346.11     85.18 o 
 -16   5   4       34.89       52.94     34.23 o 
 -15   5   4        0.13       13.76     14.00 o 
 -14   5   4       18.69       69.18     45.65 o 
 -13   5   4       65.29       79.06     40.35 o 
 -12   5   4       12.98      -22.35     22.35 o 
 -11   5   4       95.25      147.29     44.23 o 
 -10   5   4       10.47       10.10      4.53 o 
  -9   5   4       48.98       44.15     10.28 o 
  -8   5   4        6.88        3.42      5.12 o 
  -7   5   4       30.65       34.37     10.75 o 
  -6   5   4       18.37        9.29      6.21 o 
  -5   5   4       82.68       60.75     12.96 o 
  -4   5   4      509.83      564.76     27.74 o 
  -3   5   4      269.96      298.45     24.15 o 
  -2   5   4        0.21       -2.78      7.83 o 
  -1   5   4       29.20       27.62      8.43 o 
   0   5   4       78.93       76.05     15.49 o 
   1   5   4      160.05      130.22     23.56 o 
   2   5   4       11.09       27.52     13.76 o 
   3   5   4       55.18       79.97     14.33 o 
   4   5   4       33.45       30.34      8.75 o 
   5   5   4       31.49       35.95      9.99 o 
   6   5   4       31.09       21.37      8.84 o 
   7   5   4        0.02       -7.65     10.44 o 
   8   5   4       18.94       24.21     10.75 o 
   9   5   4        5.90        7.77      8.66 o 
  10   5   4       38.53       53.57     17.94 o 
  11   5   4       35.88       41.53     29.41 o 
  12   5   4        4.48       14.24     15.18 o 
 -12   6   4       42.60       20.35     21.18 o 
 -11   6   4        0.35       10.12     30.35 o 
 -10   6   4       47.34       71.53     30.23 o 
  -9   6   4      148.84      192.00     70.35 o 
  -8   6   4       18.76       22.84     14.07 o 
  -7   6   4        0.69       16.22      8.34 o 
  -6   6   4       25.03       26.33     16.55 o 
  -5   6   4       12.51        4.47     17.00 o 
  -4   6   4       55.44       49.53     17.86 o 
  -3   6   4      154.92      149.93     45.41 o 
  -2   6   4      481.58      583.00     45.67 o 
  -1   6   4       21.30       28.21     11.48 o 
   0   6   4      324.60      311.02     81.29 o 
   1   6   4        3.43       -3.61     11.26 o 
   2   6   4       54.18       84.56     20.00 o 
   3   6   4        0.00        9.05     12.06 o 
   4   6   4      189.66      230.92     31.71 o 
   5   6   4      379.58      458.81     65.11 o 
   6   6   4       93.44      103.23     27.59 o 
   7   6   4       71.03       69.37     15.45 o 
   8   6   4        4.32       10.15      8.09 o 
  -6   7   4        8.03       15.76      8.24 o 
  -5   7   4        4.23       13.78     15.76 o 
  -4   7   4        1.20       15.23     13.46 o 
  -3   7   4       66.34       71.69     16.30 o 
  -2   7   4       86.72       90.54     20.98 o 
  -1   7   4      150.38      172.09     31.64 o 
   0   7   4       87.45      142.14     28.62 o 
   1   7   4       21.13       16.80     11.61 o 
   2   7   4       46.69       64.80     15.36 o 
   3   7   4       45.06       60.76     16.24 o 
   4   7   4        0.33        7.34      7.97 o 
   5   7   4        1.03        6.20      6.38 o 
   6   7   4      107.58      182.23     68.70 o 
  -4   8   4       25.72       26.47     20.35 o 
 -21   1   5        2.18        5.06      7.53 o 
 -20   1   5       19.21       13.41     13.53 o 
 -19   1   5       70.26       61.53     30.47 o 
 -18   1   5       79.29       67.48     24.00 o 
 -17   1   5      148.54      146.36     42.46 o 
 -16   1   5       45.01       39.13     10.51 o 
 -15   1   5      767.36     1340.88    193.71 o 
 -14   1   5       19.41       14.74      8.56 o 
 -13   1   5      128.86      103.24     15.76 o 
 -12   1   5      141.54      183.13     18.15 o 
 -11   1   5       25.78       17.46      6.31 o 
 -10   1   5      848.28      905.38     38.58 o 
  -9   1   5      184.71      225.77     25.41 o 
  -8   1   5      544.11      506.29     44.38 o 
  -7   1   5        0.19       -1.98      2.43 o 
  -6   1   5     3199.22     3159.73     74.93 o 
  -5   1   5     3865.26     3742.92     96.09 o 
  -4   1   5       19.25        8.88      4.70 o 
  -3   1   5       17.55       11.60      4.70 o 
  -2   1   5      435.62      434.96     14.94 o 
  -1   1   5     4372.77     4514.11     88.39 o 
   0   1   5      167.15      168.90     20.36 o 
   1   1   5     3172.33     3667.43     59.33 o 
   2   1   5        3.12        7.15      4.06 o 
   3   1   5       11.84        5.38      2.63 o 
   4   1   5     4921.92     5658.70    189.43 o 
   5   1   5      220.63      233.18     19.76 o 
   6   1   5       15.16       15.18      3.62 o 
   7   1   5        2.21        1.86      3.24 o 
   8   1   5      707.34      692.37     36.15 o 
   9   1   5      453.93      469.94     33.61 o 
  10   1   5        1.10        3.07      4.23 o 
  11   1   5       53.56       40.11      8.26 o 
  12   1   5      208.98      204.55     22.81 o 
  13   1   5       18.41        8.51      7.19 o 
  14   1   5        4.79        5.40     11.17 o 
  15   1   5       18.31       20.12      9.76 o 
  16   1   5        1.07        9.18     12.59 o 
 -20   2   5       15.69       30.35     20.59 o 
 -19   2   5        0.16       -9.06     22.23 o 
 -18   2   5       22.44       27.71     10.57 o 
 -17   2   5      258.48      275.22    129.94 o 
 -16   2   5      316.51      247.78     64.59 o 
 -15   2   5      204.31      197.22     37.49 o 
 -14   2   5      710.67      859.79     54.20 o 
 -13   2   5      556.48      711.43     75.43 o 
 -12   2   5       70.93       64.39     16.20 o 
 -11   2   5       77.60       92.12     17.27 o 
 -10   2   5       39.53       33.92      7.18 o 
  -9   2   5       12.60       -0.97      5.62 o 
  -8   2   5      505.52      522.11     22.43 o 
  -7   2   5     1060.68     1091.92     30.64 o 
  -6   2   5      174.97      195.56     14.01 o 
  -5   2   5      443.89      439.18     20.21 o 
  -4   2   5     1564.21     1541.45     45.12 o 
  -3   2   5     1743.04     1705.16     41.17 o 
  -2   2   5        1.65        1.36      4.59 o 
  -1   2   5      158.07      175.22     13.71 o 
   0   2   5     1489.15     1517.72     34.05 o 
   1   2   5       28.01       15.23      4.35 o 
   2   2   5      262.32      244.38     18.81 o 
   3   2   5      814.83      932.03     32.99 o 
   4   2   5      545.39      649.39     25.77 o 
   5   2   5      222.53      177.31     13.61 o 
   6   2   5       51.28       43.79      7.10 o 
   7   2   5      180.04      179.64     17.86 o 
   8   2   5       10.89       24.42     13.57 o 
   9   2   5       82.06       60.43     12.32 o 
  10   2   5      646.58      675.36     42.11 o 
  11   2   5      572.12      730.17     42.35 o 
  12   2   5        4.43        4.16      4.91 o 
  13   2   5        0.33        1.15      6.42 o 
  14   2   5        1.14       -2.59     20.47 o 
  15   2   5       11.00       28.47     24.71 o 
  16   2   5        6.33       26.47     17.29 o 
 -18   3   5       39.02       16.50     26.94 o 
 -17   3   5       65.91       42.74     38.06 o 
 -16   3   5        4.60       16.46     10.88 o 
 -15   3   5       41.46       34.18     13.52 o 
 -14   3   5       18.68       27.99     15.18 o 
 -13   3   5        7.06        3.76      8.62 o 
 -12   3   5       67.23       34.44     25.94 o 
 -11   3   5        8.85       41.50     46.88 o 
 -10   3   5      424.50      535.07     59.89 o 
  -9   3   5     1514.52     1671.43     84.82 o 
  -8   3   5      673.77      650.34     36.50 o 
  -7   3   5       17.13       15.10      3.75 o 
  -6   3   5      136.03      119.91     15.22 o 
  -5   3   5      489.27      456.13     26.20 o 
  -4   3   5      150.78      109.82     15.29 o 
  -3   3   5        3.16        6.23      2.85 o 
  -2   3   5     2102.11     2255.79     79.59 o 
  -1   3   5     2717.69     2820.56     78.16 o 
   0   3   5      217.71      263.73     25.45 o 
   1   3   5      306.46      337.32     42.27 o 
   2   3   5        0.17        6.58      6.14 o 
   3   3   5      405.06      487.27     43.53 o 
   4   3   5      299.66      293.85     28.22 o 
   5   3   5      340.79      398.82     43.05 o 
   6   3   5       62.98       70.67     11.67 o 
   7   3   5        1.23        9.77      7.25 o 
   8   3   5      421.83      495.72     55.59 o 
   9   3   5       87.99       68.72     16.35 o 
  10   3   5        7.63        7.27      5.50 o 
  11   3   5       61.46       34.72     11.63 o 
  12   3   5      124.78      132.68     26.93 o 
  13   3   5       47.06       45.18     33.65 o 
  14   3   5       18.43       42.94     24.82 o 
  15   3   5       41.59       65.18     33.41 o 
  16   3   5       17.58       44.47     35.29 o 
  17   3   5        7.36       -5.76     18.47 o 
 -17   4   5       31.92       69.53     30.82 o 
 -16   4   5        9.80       19.31     10.64 o 
 -15   4   5       46.35       26.88     36.88 o 
 -14   4   5       88.08       81.43     21.59 o 
 -13   4   5       15.26       10.10     10.53 o 
 -12   4   5      285.30      257.05    103.53 o 
 -11   4   5      385.48      500.23    131.88 o 
 -10   4   5       10.38       15.94      4.13 o 
  -9   4   5        0.01        8.54      6.74 o 
  -8   4   5      185.88      201.32     30.32 o 
  -7   4   5      112.73       84.20     21.97 o 
  -6   4   5      383.06      431.90     40.70 o 
  -5   4   5      620.78      707.80     31.28 o 
  -4   4   5       53.08       50.73      8.61 o 
  -3   4   5      258.28      237.88     24.40 o 
  -2   4   5      665.21      645.33     30.25 o 
  -1   4   5      539.60      478.28     33.51 o 
   0   4   5       30.31       29.09      5.63 o 
   1   4   5      385.39      404.08     42.08 o 
   2   4   5      464.15      477.86     35.65 o 
   3   4   5        2.23        9.18      6.08 o 
   4   4   5       21.23       16.29      8.30 o 
   5   4   5      125.01      120.52     26.64 o 
   6   4   5       39.80       45.73     12.33 o 
   7   4   5       36.17       34.24      7.96 o 
   8   4   5      269.96      248.64     49.36 o 
   9   4   5        1.03        3.81      8.22 o 
  10   4   5        2.20       -3.00     19.82 o 
  11   4   5       33.56       60.34     11.72 o 
  12   4   5       15.57       46.59     38.71 o 
  13   4   5        2.26       14.47     16.59 o 
  14   4   5       13.74       28.94     17.41 o 
 -16   5   5       44.17       68.47     42.94 o 
 -15   5   5        7.16       15.06     15.41 o 
 -14   5   5       61.97       60.35     29.53 o 
 -13   5   5       23.06       25.88     20.23 o 
 -12   5   5       19.89       -4.71     22.35 o 
 -11   5   5       12.19       24.82     17.88 o 
 -10   5   5       80.45       57.05     24.45 o 
  -9   5   5      123.82      119.79     23.87 o 
  -8   5   5       27.84       21.49     12.22 o 
  -7   5   5       25.81       23.92      8.62 o 
  -6   5   5      325.82      358.64     32.36 o 
  -5   5   5        7.68        4.56      9.21 o 
  -4   5   5      139.14      136.39     22.77 o 
  -3   5   5      235.22      215.23     34.74 o 
  -2   5   5       11.99       32.69     11.18 o 
  -1   5   5       37.98       15.33      9.67 o 
   0   5   5      263.38      294.94     36.34 o 
   1   5   5      136.17      128.29     24.15 o 
   2   5   5      102.63      129.62     26.51 o 
   3   5   5      715.62      760.64     60.05 o 
   4   5   5      163.05      179.82     23.45 o 
   5   5   5      356.17      526.10     72.13 o 
   6   5   5       91.57       91.40     19.32 o 
   7   5   5       10.29        9.57      9.64 o 
   8   5   5        0.54       13.14      8.36 o 
   9   5   5      156.11      194.90     32.11 o 
  10   5   5       30.87        9.88     26.59 o 
  11   5   5        8.67       15.06     19.88 o 
 -11   6   5        7.63        3.06     14.12 o 
 -10   6   5        8.39       44.71     22.82 o 
  -9   6   5       13.84       41.65     32.00 o 
  -8   6   5        8.01        8.46     21.65 o 
  -7   6   5        2.35        9.98      6.95 o 
  -6   6   5       54.91       37.01     16.98 o 
  -5   6   5       52.16       41.06     13.30 o 
  -4   6   5        4.43       24.85     16.33 o 
  -3   6   5        0.39       11.83     15.86 o 
  -2   6   5      372.62      362.02    101.68 o 
  -1   6   5       29.53       26.67      9.90 o 
   0   6   5        9.45       11.93      9.19 o 
   1   6   5        5.34        4.55     12.14 o 
   2   6   5       13.77       15.21      9.74 o 
   3   6   5       59.99       44.47     12.07 o 
   4   6   5       61.01       71.76     16.27 o 
   5   6   5       79.18      109.60     31.81 o 
   6   6   5        2.50       11.92      8.75 o 
   7   6   5       10.95       15.87      9.65 o 
   8   6   5        1.12       10.11     13.94 o 
  -6   7   5        0.66        6.71     11.53 o 
  -5   7   5       12.28       11.59      7.31 o 
  -4   7   5       42.32       34.84     14.89 o 
  -3   7   5      118.88      101.72     30.66 o 
  -2   7   5       36.52       22.50     10.93 o 
  -1   7   5       28.10       18.21     14.33 o 
   0   7   5        5.88       13.25      9.33 o 
   1   7   5        4.01       13.59      8.01 o 
   2   7   5       54.20       70.64     18.52 o 
   3   7   5        1.88       -1.21     18.59 o 
   4   7   5       41.16       44.63     21.24 o 
   5   7   5        3.45       -9.29     22.12 o 
   6   7   5        1.83       10.53     15.24 o 
 -20   0   6       64.83       39.65     22.82 o 
 -19   0   6       56.20       47.65     20.94 o 
 -18   0   6       56.04       53.18     19.29 o 
 -17   0   6       53.76       37.76     23.88 o 
 -16   0   6        0.33       -3.51      5.47 o 
 -15   0   6      220.28      334.27     47.10 o 
 -14   0   6       12.60        9.23      4.49 o 
 -13   0   6       14.88       11.53      4.59 o 
 -12   0   6       33.35       36.97      7.76 o 
 -11   0   6      243.58      253.91     26.82 o 
 -10   0   6      682.57      741.23     62.15 o 
  -9   0   6      548.33      562.02     30.41 o 
  -8   0   6     1540.21     1612.49     83.51 o 
  -7   0   6      395.30      317.57     42.91 o 
  -6   0   6      165.61      126.29     20.47 o 
  -5   0   6     3225.75     3578.74    120.00 o 
  -4   0   6      751.95      743.33     19.02 o 
  -3   0   6    10894.11    11932.54    267.05 o 
  -2   0   6     2932.80     3513.79     75.18 o 
  -1   0   6      120.98      165.59     28.95 o 
   0   0   6     1909.74     2252.49     96.17 o 
   1   0   6     2302.33     2842.86     98.35 o 
   2   0   6       11.49        7.73     11.46 o 
   3   0   6      846.90      505.40     38.23 o 
   4   0   6      791.44      752.08    155.23 o 
   5   0   6      449.43      550.55    128.53 o 
   6   0   6      965.35     1109.69    115.94 o 
   7   0   6      233.32      218.44     22.59 o 
   8   0   6      137.16      121.04     25.74 o 
   9   0   6      103.70       75.83     18.98 o 
  10   0   6        9.93        8.69      5.67 o 
  11   0   6        5.31       14.22     10.21 o 
  12   0   6        8.60       -1.18     14.00 o 
  13   0   6       27.07       40.82     25.53 o 
  14   0   6       22.00       25.88     21.41 o 
  15   0   6        0.21      -12.71     14.71 o 
 -21   1   6        5.97       14.00     27.53 o 
 -20   1   6        3.92       13.11     12.12 o 
 -19   1   6       44.21       73.10     22.82 o 
 -18   1   6       12.30       43.75     14.53 o 
 -17   1   6       76.55       80.60     13.35 o 
 -16   1   6       16.46       33.51      8.39 o 
 -15   1   6      220.94      362.75     32.38 o 
 -14   1   6        0.03        0.45      2.70 o 
 -13   1   6      711.44      907.31     59.02 o 
 -12   1   6        2.05        7.01      7.09 o 
 -11   1   6       14.73       12.11      5.35 o 
 -10   1   6        2.61        1.04      1.25 o 
  -9   1   6       72.54       74.16      8.35 o 
  -8   1   6        0.14        4.10      3.24 o 
  -7   1   6      771.80      775.71     24.24 o 
  -6   1   6      622.77      647.43     20.86 o 
  -5   1   6      244.99      292.11     26.58 o 
  -4   1   6      447.99      539.26     28.97 o 
  -3   1   6      159.87      135.26     16.10 o 
  -2   1   6     2666.80     3133.58     55.60 o 
  -1   1   6       10.20        7.33      5.29 o 
   0   1   6       23.12       20.06      6.09 o 
   1   1   6       13.83       12.06      7.94 o 
   2   1   6     3411.10     3926.67    156.53 o 
   3   1   6     2596.38     3069.24    173.44 o 
   4   1   6      104.93      102.65     16.61 o 
   5   1   6       79.39       81.14     18.51 o 
   6   1   6        0.28        3.97      3.46 o 
   7   1   6       38.88       41.42      6.42 o 
   8   1   6      102.22       87.02     10.62 o 
   9   1   6      131.71      118.00     19.25 o 
  10   1   6       13.31        7.73      4.98 o 
  11   1   6       36.00       24.35     14.05 o 
  12   1   6       13.52        3.53      6.00 o 
  13   1   6       39.72       39.32     19.79 o 
  14   1   6        5.38       13.90     14.18 o 
  15   1   6       18.66        1.76     18.35 o 
  16   1   6       82.76      144.59     45.29 o 
 -21   2   6        8.25       56.70     27.29 o 
 -20   2   6       25.65       23.41     14.00 o 
 -19   2   6       13.70       21.41     13.18 o 
 -18   2   6        0.05        4.39      9.34 o 
 -17   2   6        1.03       93.36     36.56 o 
 -16   2   6        0.09       41.87     50.69 o 
 -15   2   6       11.77       23.11     14.59 o 
 -14   2   6      204.23      440.60     57.80 o 
 -13   2   6       51.01       92.94     37.76 o 
 -12   2   6      535.36      667.06     45.24 o 
 -11   2   6        4.05       16.41      7.38 o 
 -10   2   6       41.60       31.77     10.10 o 
  -9   2   6        3.47        3.97      3.04 o 
  -8   2   6      745.90      738.45     25.23 o 
  -7   2   6       20.30       24.86      5.80 o 
  -6   2   6      282.95      266.87     20.16 o 
  -5   2   6       41.10       36.67      6.52 o 
  -4   2   6      229.29      255.78     17.17 o 
  -3   2   6      370.31      378.34     22.18 o 
  -2   2   6     1044.46     1126.82     40.25 o 
  -1   2   6        0.67        0.71      4.00 o 
   0   2   6       48.03       58.55      8.81 o 
   1   2   6       18.91       28.25      7.23 o 
   2   2   6     3995.37     4733.44    138.97 o 
   3   2   6       36.43       22.29      6.72 o 
   4   2   6      168.37      203.27     15.54 o 
   5   2   6      163.37      145.04     25.46 o 
   6   2   6      167.90      169.89     16.98 o 
   7   2   6      818.76      956.70     74.29 o 
   8   2   6       87.93       73.15     14.68 o 
   9   2   6       19.83       14.77      4.00 o 
  10   2   6        7.52        8.25      4.01 o 
  11   2   6        4.99        1.35      5.70 o 
  12   2   6        0.72       -3.54     10.68 o 
  13   2   6       14.07       23.66     14.65 o 
  14   2   6      164.46      193.29     63.29 o 
  15   2   6       67.94       68.59     37.53 o 
  16   2   6       49.09       62.59     29.06 o 
 -19   3   6       40.24       14.00     16.82 o 
 -18   3   6       22.61       16.36     29.12 o 
 -17   3   6       44.22       46.15     43.94 o 
 -16   3   6       26.15       13.37     12.59 o 
 -15   3   6        1.75        5.66      7.59 o 
 -14   3   6      312.88      271.35     80.32 o 
 -13   3   6      751.75      827.38    100.29 o 
 -12   3   6      148.63      157.85     29.25 o 
 -11   3   6        7.12       11.78     18.47 o 
 -10   3   6     1261.33     1231.36     88.09 o 
  -9   3   6     1579.93     1734.22     98.26 o 
  -8   3   6      110.49      108.15     12.16 o 
  -7   3   6       16.42       13.51      4.54 o 
  -6   3   6        2.84        4.40      5.12 o 
  -5   3   6     1219.01     1296.07     50.83 o 
  -4   3   6      985.13      987.41     36.19 o 
  -3   3   6      200.13      198.50     16.12 o 
  -2   3   6       34.76       35.67      6.25 o 
  -1   3   6     1220.15     1187.65    150.76 o 
   0   3   6     1324.21     1386.82     77.77 o 
   1   3   6      708.25      755.87     44.30 o 
   2   3   6      495.41      620.13     38.61 o 
   3   3   6      154.27      135.14     21.87 o 
   4   3   6      453.96      516.74     44.42 o 
   5   3   6      305.60      361.03     35.62 o 
   6   3   6      154.51      125.12     21.71 o 
   7   3   6       87.29       65.10     16.04 o 
   8   3   6        1.29       -1.92      5.00 o 
   9   3   6      156.03      140.79     47.99 o 
  10   3   6       53.18       44.20     13.38 o 
  11   3   6       79.84       98.67     22.90 o 
  12   3   6       21.04       24.77     10.82 o 
  13   3   6       19.95        9.76     25.41 o 
  14   3   6      175.54      222.82     72.59 o 
  15   3   6       92.94      115.41     51.18 o 
  16   3   6       28.28       28.35     16.35 o 
 -18   4   6        0.26       -3.76     23.76 o 
 -17   4   6       29.91       64.94     31.41 o 
 -16   4   6      109.58       68.05     77.23 o 
 -15   4   6      333.43      182.82     62.70 o 
 -14   4   6       87.55       95.15     29.06 o 
 -13   4   6        6.86       14.64      9.30 o 
 -12   4   6        7.11        9.29     23.65 o 
 -11   4   6      352.20      377.78     31.28 o 
 -10   4   6      646.40      697.90     42.95 o 
  -9   4   6       77.96       96.46     14.29 o 
  -8   4   6      188.65      206.58     50.47 o 
  -7   4   6       69.20       67.82     25.97 o 
  -6   4   6     1109.26     1088.81     79.29 o 
  -5   4   6      589.32      563.96     32.88 o 
  -4   4   6       13.00       10.79      5.63 o 
  -3   4   6      707.23      644.90     32.89 o 
  -2   4   6     1589.19     1810.70     65.51 o 
  -1   4   6     1225.68     1460.94     55.09 o 
   0   4   6      224.02      270.26     35.84 o 
   1   4   6      199.98      214.49     32.79 o 
   2   4   6      132.23      159.23     21.07 o 
   3   4   6     1005.31     1280.07     94.01 o 
   4   4   6      524.85      662.34     82.19 o 
   5   4   6      429.23      588.02     80.82 o 
   6   4   6      796.50      684.08     59.51 o 
   7   4   6       38.59       35.89     10.40 o 
   8   4   6      614.63      380.82     63.06 o 
   9   4   6       11.09        3.75     13.45 o 
  10   4   6      146.39      149.72     28.46 o 
  11   4   6      159.38      184.64     58.50 o 
  12   4   6       30.20       28.23     32.59 o 
  13   4   6       40.18       64.00     24.00 o 
 -16   5   6        1.05        5.53     11.41 o 
 -15   5   6       13.85       -2.00     23.76 o 
 -14   5   6        6.72        6.59     15.18 o 
 -13   5   6      125.78       45.25     51.29 o 
 -12   5   6        7.89       -3.65     22.12 o 
 -11   5   6       15.18       30.71     21.65 o 
 -10   5   6       61.78       52.99     15.78 o 
  -9   5   6       62.18       51.01     28.71 o 
  -8   5   6       24.87       11.89      7.04 o 
  -7   5   6      148.44      157.61     23.69 o 
  -6   5   6       23.58       17.65      6.79 o 
  -5   5   6       29.48       20.83      7.71 o 
  -4   5   6       70.62       66.13     12.80 o 
  -3   5   6       30.32       24.95      6.66 o 
  -2   5   6      271.04      253.17     48.66 o 
  -1   5   6      269.27      281.26     39.65 o 
   0   5   6        4.18       13.12      7.55 o 
   1   5   6      196.51      204.55     31.98 o 
   2   5   6       18.37       13.04      9.96 o 
   3   5   6       25.43       24.20     12.15 o 
   4   5   6       19.02       23.74     15.68 o 
   5   5   6       18.34       15.07     13.57 o 
   6   5   6      185.00      233.54     31.97 o 
   7   5   6        0.31       29.93     17.51 o 
   8   5   6        0.00        9.15     15.05 o 
   9   5   6        9.01       24.74     14.25 o 
  10   5   6        0.35       -4.94     15.29 o 
 -11   6   6       69.72       70.23     40.94 o 
 -10   6   6        9.33       11.53     27.29 o 
  -9   6   6       94.63      105.41     39.18 o 
  -8   6   6        0.81        5.65      7.45 o 
  -7   6   6       29.72       45.18     17.43 o 
  -6   6   6        9.64        9.03      9.82 o 
  -5   6   6        6.03        7.49     10.88 o 
  -4   6   6       48.41       41.54     11.73 o 
  -3   6   6        6.94       -5.76     14.28 o 
  -2   6   6       30.65       17.63     12.95 o 
  -1   6   6      109.38      108.28     27.01 o 
   0   6   6       29.84       30.01     14.96 o 
   1   6   6        4.14        8.11      8.42 o 
   2   6   6        0.57       -1.83     14.44 o 
   3   6   6        2.01        5.07      9.80 o 
   4   6   6        0.03        0.79     10.40 o 
   5   6   6       57.80       86.54     26.28 o 
   6   6   6        8.50       18.26      8.24 o 
   7   6   6      108.26      108.30     23.49 o 
   8   6   6        2.44        0.94      7.65 o 
  -6   7   6        0.44        3.06      8.47 o 
  -5   7   6        2.61      -15.53     20.35 o 
  -4   7   6       33.15       17.18     12.82 o 
  -3   7   6        2.17       10.46     15.70 o 
  -2   7   6       37.13       37.02     17.32 o 
  -1   7   6        2.65       16.58     17.25 o 
   0   7   6       39.39       56.27     21.12 o 
   1   7   6       19.19       37.53     15.05 o 
   2   7   6        0.03      -10.72     18.53 o 
   3   7   6        2.30       -6.37     16.76 o 
   4   7   6       54.94       98.94     40.71 o 
   5   7   6       71.11       94.54     27.58 o 
   6   7   6       11.05       23.63     10.37 o 
 -21   1   7       51.55       29.18     22.71 o 
 -20   1   7       90.81       63.49     22.35 o 
 -19   1   7        4.87        9.26     12.27 o 
 -18   1   7       18.11       22.71     10.92 o 
 -17   1   7      213.04      332.52     41.33 o 
 -16   1   7      125.54      150.84     34.82 o 
 -15   1   7       27.24       54.42     13.71 o 
 -14   1   7      172.36      172.15     17.50 o 
 -13   1   7     1028.43     1283.29     85.48 o 
 -12   1   7      296.36      301.64     38.83 o 
 -11   1   7     1597.30     1849.77     91.02 o 
 -10   1   7      415.43      416.83     49.08 o 
  -9   1   7       31.97       33.29      5.12 o 
  -8   1   7      791.35      795.00     28.84 o 
  -7   1   7     1510.06     1637.93     41.32 o 
  -6   1   7     2432.77     2627.06     74.09 o 
  -5   1   7      935.04     1032.02     31.24 o 
  -4   1   7        9.90        5.64      5.44 o 
  -3   1   7     3425.31     3770.98     78.81 o 
  -2   1   7     3108.17     3723.37    152.16 o 
  -1   1   7     1038.09     1160.29     78.10 o 
   0   1   7     1187.93     1323.40     62.12 o 
   1   1   7     4115.20     3654.51    156.94 o 
   2   1   7      903.35      970.43     44.33 o 
   3   1   7     2442.72     2595.98     87.58 o 
   4   1   7     1542.69     1674.93    123.81 o 
   5   1   7       33.00       29.55      6.65 o 
   6   1   7      258.96      232.31     23.16 o 
   7   1   7       86.85       77.57     13.80 o 
   8   1   7      325.91      394.76     29.88 o 
   9   1   7      146.01      147.06     22.31 o 
  10   1   7      603.31      570.41     42.94 o 
  11   1   7      304.56      361.44     39.73 o 
  12   1   7      130.95      226.50     32.89 o 
  13   1   7       34.84       20.90     21.76 o 
  14   1   7       20.14       21.58     15.36 o 
  15   1   7        3.26       -0.82     12.59 o 
 -21   2   7        0.47       -2.59     24.94 o 
 -20   2   7       48.12       26.00     26.35 o 
 -19   2   7       61.03       47.73     25.35 o 
 -18   2   7       94.74      105.06     22.38 o 
 -17   2   7        1.88        3.61      8.10 o 
 -16   2   7        1.62        5.88      6.47 o 
 -15   2   7        1.46       -1.45      5.99 o 
 -14   2   7       98.16      102.50     12.07 o 
 -13   2   7      201.01      224.22     29.55 o 
 -12   2   7      261.19      277.97     28.75 o 
 -11   2   7        3.52       -0.11      5.72 o 
 -10   2   7      106.31       82.68     11.68 o 
  -9   2   7      679.11      751.14     25.29 o 
  -8   2   7       18.07       13.19      4.80 o 
  -7   2   7      324.67      310.80     22.85 o 
  -6   2   7      437.85      511.39     27.94 o 
  -5   2   7      636.27      638.82     27.63 o 
  -4   2   7      753.81      887.83     29.83 o 
  -3   2   7        6.73       12.50      5.29 o 
  -2   2   7       34.78       27.39      6.21 o 
  -1   2   7     1117.57     1295.95     46.57 o 
   0   2   7        0.41        0.38      5.39 o 
   1   2   7      850.76      989.80     28.79 o 
   2   2   7      748.66      814.21     52.57 o 
   3   2   7        0.07        0.99      6.04 o 
   4   2   7      458.63      450.08     35.22 o 
   5   2   7      195.69      142.43     12.33 o 
   6   2   7       23.23        7.28      5.88 o 
   7   2   7      148.91      104.58     16.37 o 
   8   2   7       27.60       20.88      8.24 o 
   9   2   7      275.51      360.50     61.93 o 
  10   2   7      104.47       62.69     17.39 o 
  11   2   7       37.46       23.99     19.17 o 
  12   2   7       61.63       56.57     18.99 o 
  13   2   7       65.48       58.90     19.67 o 
  14   2   7        1.28       -2.71     20.59 o 
  15   2   7       14.05        4.12      8.24 o 
  16   2   7        1.95       17.18     22.47 o 
 -20   3   7       68.61       35.53     20.94 o 
 -19   3   7       17.31       -1.41     21.41 o 
 -18   3   7        5.66       -5.14     13.27 o 
 -17   3   7       25.02       19.48     12.18 o 
 -16   3   7       57.84       48.58     24.40 o 
 -15   3   7        0.05        8.06      7.40 o 
 -14   3   7       12.41       88.61     40.21 o 
 -13   3   7       33.27       72.43     84.53 o 
 -12   3   7       13.31       30.51      9.84 o 
 -11   3   7       24.65       13.27      6.65 o 
 -10   3   7      334.41      332.51     43.01 o 
  -9   3   7       18.95       13.70      5.75 o 
  -8   3   7      712.02      654.54     42.64 o 
  -7   3   7      535.09      472.70     47.09 o 
  -6   3   7       45.40       35.77      7.39 o 
  -5   3   7      270.39      309.00     21.29 o 
  -4   3   7       20.33       13.08      5.06 o 
  -3   3   7        2.93        7.04      6.02 o 
  -2   3   7      377.06      274.39     44.38 o 
  -1   3   7      167.98      162.97     23.46 o 
   0   3   7       61.20       56.78     15.73 o 
   1   3   7       48.14       41.19      6.66 o 
   2   3   7      150.88      160.72     17.75 o 
   3   3   7      256.71      255.91     24.73 o 
   4   3   7        5.95        6.69      6.11 o 
   5   3   7       77.80       60.61     13.83 o 
   6   3   7     1146.71     1178.09    218.20 o 
   7   3   7       77.82       27.70     17.32 o 
   8   3   7      351.09      389.05    141.76 o 
   9   3   7        2.13       16.36     13.90 o 
  10   3   7      208.80      241.29     51.60 o 
  11   3   7       77.48       87.26     20.99 o 
  12   3   7       78.58      105.20     28.95 o 
  13   3   7        1.51       -3.65     22.47 o 
  14   3   7        0.06        4.47     21.29 o 
  15   3   7        0.17        8.47     14.71 o 
 -18   4   7       26.47       11.65     16.82 o 
 -17   4   7        0.90        9.90     10.62 o 
 -16   4   7        6.36       10.14     10.73 o 
 -15   4   7       80.12       81.88     45.41 o 
 -14   4   7       44.80       35.99     20.65 o 
 -13   4   7       66.52      105.06     29.65 o 
 -12   4   7        0.00        1.18     12.47 o 
 -11   4   7       89.62       54.47     14.55 o 
 -10   4   7        0.08        2.91      4.03 o 
  -9   4   7      675.93      782.64     51.66 o 
  -8   4   7       22.23       14.52      8.14 o 
  -7   4   7       39.29       33.01      9.68 o 
  -6   4   7      161.40      171.11     23.58 o 
  -5   4   7      291.37      281.07     28.59 o 
  -4   4   7      539.18      612.41     56.78 o 
  -3   4   7       77.07       90.56     13.82 o 
  -2   4   7        8.96        9.19      5.77 o 
  -1   4   7        3.74       16.61      8.71 o 
   0   4   7        1.74        5.46      5.09 o 
   1   4   7       83.15       98.85     22.92 o 
   2   4   7      226.15      254.68     46.71 o 
   3   4   7       80.22       61.65     20.68 o 
   4   4   7       20.49       27.01      8.59 o 
   5   4   7      213.53      205.63     33.92 o 
   6   4   7       98.96      105.85     23.29 o 
   7   4   7       83.39       78.00     18.13 o 
   8   4   7      111.38      121.35     24.04 o 
   9   4   7       97.11      118.45     22.67 o 
  10   4   7       33.48       40.52     13.65 o 
  11   4   7        6.05       13.95     16.65 o 
  12   4   7       51.61       26.82     19.53 o 
 -17   5   7       18.71        7.76     15.88 o 
 -16   5   7       62.45      101.06     48.12 o 
 -15   5   7       78.81      131.88     57.65 o 
 -14   5   7       27.53       72.70     39.18 o 
 -13   5   7       19.75       10.94     11.41 o 
 -12   5   7      282.85      324.11     85.88 o 
 -11   5   7      140.46      226.58     57.18 o 
 -10   5   7        1.28       -0.21      9.23 o 
  -9   5   7        0.12       -3.29     23.29 o 
  -8   5   7      211.78      210.28     32.32 o 
  -7   5   7      121.55      125.49     19.32 o 
  -6   5   7       18.10       12.95      6.87 o 
  -5   5   7       77.40       46.12     12.81 o 
  -4   5   7      424.33      423.72     68.02 o 
  -3   5   7      637.02      602.36     97.91 o 
  -2   5   7      913.71     1089.89     82.76 o 
  -1   5   7      482.91      554.66     53.84 o 
   0   5   7      125.96      174.98     23.45 o 
   1   5   7      418.57      456.12     81.36 o 
   2   5   7      100.91       72.43     27.18 o 
   3   5   7       14.82       14.41     11.15 o 
   4   5   7       60.14       76.23     18.17 o 
   5   5   7       81.51      141.31     26.00 o 
   6   5   7       43.18       33.15     13.57 o 
   7   5   7      198.25      249.41     34.52 o 
   8   5   7      158.89      174.74     38.72 o 
   9   5   7        1.91       21.19     26.71 o 
 -11   6   7       27.89       19.29     31.06 o 
 -10   6   7       30.31       39.74     23.47 o 
  -9   6   7        9.68        6.86     11.79 o 
  -8   6   7       46.49       34.86     16.62 o 
  -7   6   7       39.98       37.47     13.18 o 
  -6   6   7        0.22       11.08     11.19 o 
  -5   6   7       16.07        5.33     11.64 o 
  -4   6   7       38.62       56.25     15.37 o 
  -3   6   7       10.23        6.32     12.37 o 
  -2   6   7       23.70       21.96     13.71 o 
  -1   6   7        1.73        7.33      9.43 o 
   0   6   7      403.00      504.25     94.10 o 
   1   6   7      150.11      147.06     25.64 o 
   2   6   7       21.93       23.85     10.16 o 
   3   6   7        1.41        3.09     11.66 o 
   4   6   7       32.27       20.41     12.25 o 
   5   6   7       41.11       40.08      9.73 o 
   6   6   7       24.40        6.71     21.18 o 
   7   6   7       17.72       27.87      8.65 o 
   8   6   7        4.52       -7.53     15.06 o 
  -6   7   7       18.69        5.76     20.71 o 
  -5   7   7       19.78       19.53     18.59 o 
  -4   7   7        5.66        7.06     23.41 o 
  -3   7   7       14.01       20.36     10.25 o 
  -2   7   7       10.03        7.15     10.48 o 
  -1   7   7        0.13       10.55     11.53 o 
   0   7   7        1.96       22.40      9.33 o 
   1   7   7       23.93       20.21     14.12 o 
   2   7   7       34.08       60.88     25.43 o 
   3   7   7        0.86       12.94     25.18 o 
   4   7   7       14.20       25.06     15.87 o 
   5   7   7        5.38       -8.05     15.27 o 
 -20   0   8       15.96       -7.65     14.94 o 
 -19   0   8      177.33      137.53     45.41 o 
 -18   0   8      119.30      142.59     38.82 o 
 -17   0   8       51.25        2.94     26.47 o 
 -16   0   8      191.67      227.76    104.94 o 
 -15   0   8      239.38      298.51     28.00 o 
 -14   0   8       28.91       21.17      4.77 o 
 -13   0   8        2.35        3.60      4.85 o 
 -12   0   8       54.90       66.37     19.31 o 
 -11   0   8      232.28      299.63     32.14 o 
 -10   0   8       72.19       72.87     19.59 o 
  -9   0   8      727.12      885.92     81.88 o 
  -8   0   8     3792.61     4420.38    214.98 o 
  -7   0   8        0.14        4.53      4.29 o 
  -6   0   8        3.85        0.00      4.52 o 
  -5   0   8       68.22       39.57      9.77 o 
  -4   0   8     1116.08     1153.74     39.79 o 
  -3   0   8      547.10      617.27     32.62 o 
  -2   0   8        4.10       -6.31      8.76 o 
  -1   0   8        0.24       -1.36      6.86 o 
   0   0   8      366.98      288.65     42.16 o 
   1   0   8     2660.01     2926.96    121.99 o 
   2   0   8     2003.14     1898.29    211.41 o 
   3   0   8     5623.37     5400.20    393.35 o 
   4   0   8      932.78      876.60     51.28 o 
   5   0   8     1798.82     1652.24    189.41 o 
   6   0   8      121.13      121.18     20.20 o 
   7   0   8       64.18       38.12     18.41 o 
   8   0   8      834.61      513.29     87.18 o 
   9   0   8        9.55        6.55      4.07 o 
  10   0   8       84.39       86.35     29.18 o 
  11   0   8      471.24      518.11     49.06 o 
  12   0   8        2.32       -1.76     18.35 o 
  13   0   8        9.70       11.88     18.12 o 
  14   0   8       34.51        3.18     18.23 o 
 -21   1   8       37.05       37.65     21.41 o 
 -20   1   8       20.84       60.17     16.35 o 
 -19   1   8        3.62       39.43     24.76 o 
 -18   1   8       23.70       53.59     22.21 o 
 -17   1   8       22.46       11.77     10.21 o 
 -16   1   8       60.83       79.66     19.14 o 
 -15   1   8        9.54       15.05      4.53 o 
 -14   1   8       11.27       13.13     11.81 o 
 -13   1   8      136.08      242.27     80.27 o 
 -12   1   8       21.84       11.24      5.49 o 
 -11   1   8       38.12       26.74      4.84 o 
 -10   1   8       87.86       70.16      8.65 o 
  -9   1   8        4.48        4.82      3.30 o 
  -8   1   8      322.19      378.31     42.47 o 
  -7   1   8     3125.84     3673.48     80.68 o 
  -6   1   8      955.12     1117.16     33.82 o 
  -5   1   8      286.30      313.67     26.06 o 
  -4   1   8      431.81      432.86     42.26 o 
  -3   1   8     3693.72     4217.37     98.45 o 
  -2   1   8     1695.99     2190.47    109.92 o 
  -1   1   8      649.13      794.12     34.02 o 
   0   1   8      142.96      211.79     27.48 o 
   1   1   8       58.32       58.14      9.03 o 
   2   1   8      201.76      200.05     33.86 o 
   3   1   8      149.13      160.37     27.50 o 
   4   1   8      351.74      311.52     57.73 o 
   5   1   8      218.18      164.96     17.87 o 
   6   1   8      242.78      306.83     49.33 o 
   7   1   8        1.51       13.10      5.38 o 
   8   1   8      307.59      312.21     29.42 o 
   9   1   8       43.87       36.60      7.71 o 
  10   1   8       70.54       59.85     16.69 o 
  11   1   8        0.29       12.37      9.41 o 
  12   1   8        5.35        0.94     11.39 o 
  13   1   8        1.33        7.22     10.00 o 
  14   1   8       48.47       32.85     18.79 o 
  15   1   8       22.76       11.65     22.00 o 
 -21   2   8       14.61       26.82     23.65 o 
 -20   2   8        0.00       84.23     34.59 o 
 -19   2   8        0.69       13.37     32.35 o 
 -18   2   8        3.54       29.79     19.59 o 
 -17   2   8       79.49       68.43     14.11 o 
 -16   2   8       77.99       75.67     14.98 o 
 -15   2   8        3.07        5.28      3.61 o 
 -14   2   8       16.89       11.41      8.21 o 
 -13   2   8      474.63      607.18     63.42 o 
 -12   2   8      238.38      300.27     38.39 o 
 -11   2   8       72.32       52.50      9.84 o 
 -10   2   8       54.07       45.37      6.79 o 
  -9   2   8        8.14        2.88      4.11 o 
  -8   2   8       58.34       42.68      7.36 o 
  -7   2   8       17.77       14.29      5.71 o 
  -6   2   8        0.14        3.63      4.71 o 
  -5   2   8      907.74     1154.09     37.81 o 
  -4   2   8     1523.76     1963.44     98.51 o 
  -3   2   8      627.11      660.41     24.78 o 
  -2   2   8      104.49       96.72     16.68 o 
  -1   2   8       33.82       21.81      6.08 o 
   0   2   8      232.57      244.66     26.05 o 
   1   2   8       26.03       19.48      5.44 o 
   2   2   8      307.48      320.74     22.16 o 
   3   2   8      283.77      331.49     46.60 o 
   4   2   8       26.03       10.23      7.79 o 
   5   2   8       44.26       39.03      6.02 o 
   6   2   8      711.60      743.11     46.44 o 
   7   2   8      125.79       88.87     16.93 o 
   8   2   8       30.74      138.43     38.53 o 
   9   2   8       27.99       11.98      8.85 o 
  10   2   8      132.83      204.56     44.64 o 
  11   2   8       52.32       46.51     17.87 o 
  12   2   8        8.16       15.37     35.88 o 
  13   2   8        3.10        5.20     11.33 o 
  14   2   8       43.47       79.88     36.12 o 
  15   2   8        9.92       28.00     33.29 o 
  16   2   8        7.83       11.53     11.18 o 
 -20   3   8       28.68       61.18     28.35 o 
 -19   3   8        2.11       -0.94     20.23 o 
 -18   3   8        6.98        0.68      6.77 o 
 -17   3   8       15.18       21.96     10.27 o 
 -16   3   8       67.16       63.13     20.12 o 
 -15   3   8      261.82      351.11     75.17 o 
 -14   3   8       61.83       94.13     13.97 o 
 -13   3   8       14.98       10.70     16.44 o 
 -12   3   8       84.81       82.63     22.81 o 
 -11   3   8       26.26       21.49      5.59 o 
 -10   3   8      244.77      257.72     35.03 o 
  -9   3   8       49.28       40.58      7.42 o 
  -8   3   8      541.49      622.29     37.18 o 
  -7   3   8        0.75        3.74      5.79 o 
  -6   3   8      732.73      741.55     59.92 o 
  -5   3   8      806.92      868.89     51.30 o 
  -4   3   8       28.38       23.98      8.04 o 
  -3   3   8      402.08      416.53     42.09 o 
  -2   3   8      340.15      297.81     38.34 o 
  -1   3   8      543.82      494.68     81.97 o 
   0   3   8       62.01       64.46     15.09 o 
   1   3   8        1.09        2.67      3.94 o 
   2   3   8      663.80      737.67     42.01 o 
   3   3   8      143.52      132.15     25.76 o 
   4   3   8      422.59      334.56    180.06 o 
   5   3   8       12.29        7.59     10.54 o 
   6   3   8     1119.28      963.98     73.88 o 
   7   3   8      335.60      316.89     41.35 o 
   8   3   8       12.82       34.53     12.23 o 
   9   3   8       79.65       89.48     24.55 o 
  10   3   8        0.50       10.89     14.12 o 
  11   3   8      155.40      164.89     31.33 o 
  12   3   8        1.46       -0.48     11.24 o 
  13   3   8       16.58       31.76     23.29 o 
  14   3   8        4.97       14.00     20.94 o 
 -18   4   8       18.92       22.53     13.63 o 
 -17   4   8      100.21      112.81     27.62 o 
 -16   4   8       60.27       67.07     22.71 o 
 -15   4   8       77.23       98.74     22.59 o 
 -14   4   8       95.58      134.06     27.27 o 
 -13   4   8      276.27      409.37     65.45 o 
 -12   4   8        0.44       12.07     11.60 o 
 -11   4   8      181.70      172.53     38.92 o 
 -10   4   8       30.51       20.43      7.91 o 
  -9   4   8     1241.33     1573.90     70.41 o 
  -8   4   8      780.52      872.72    102.81 o 
  -7   4   8      689.12      749.24     61.46 o 
  -6   4   8      206.69      168.08     34.23 o 
  -5   4   8       41.31       30.06      7.74 o 
  -4   4   8      587.74      392.64    124.91 o 
  -3   4   8      246.11      275.27     53.97 o 
  -2   4   8        2.56        8.84      9.39 o 
  -1   4   8      382.15      439.29     53.41 o 
   0   4   8      517.84      643.49     92.52 o 
   1   4   8      593.63      757.53     86.79 o 
   2   4   8      371.79      500.46     49.32 o 
   3   4   8       38.16       38.19     14.63 o 
   4   4   8       99.26      102.96     23.03 o 
   5   4   8      996.76     1258.65    314.17 o 
   6   4   8      142.83      185.37     31.52 o 
   7   4   8        0.07        3.13      9.75 o 
   8   4   8        3.99        1.54     11.77 o 
   9   4   8       12.74       18.41     22.00 o 
  10   4   8      143.47      155.80     42.12 o 
  11   4   8        1.04       16.82     26.47 o 
 -16   5   8       56.75       42.62     15.87 o 
 -15   5   8       25.56       36.68     16.95 o 
 -14   5   8        4.89        9.30     13.14 o 
 -13   5   8        6.19        4.10     17.31 o 
 -12   5   8       31.83       40.68     15.52 o 
 -11   5   8       48.80       29.16     11.58 o 
 -10   5   8        0.83        6.44      8.53 o 
  -9   5   8       20.92       16.00     11.31 o 
  -8   5   8        3.16        4.92      8.30 o 
  -7   5   8      197.84      179.82     26.84 o 
  -6   5   8       57.97       58.28     17.37 o 
  -5   5   8        1.11        9.53      7.62 o 
  -4   5   8       31.52       26.15     11.78 o 
  -3   5   8        0.42        6.03      7.75 o 
  -2   5   8      458.25      619.11    109.71 o 
  -1   5   8        2.29        1.11     10.29 o 
   0   5   8        1.94       17.50     11.03 o 
   1   5   8       47.61       60.04     22.57 o 
   2   5   8       17.30       22.24     16.22 o 
   3   5   8        1.37        7.22     10.22 o 
   4   5   8       15.50       21.71      8.50 o 
   5   5   8        3.91       10.55      5.65 o 
   6   5   8       20.94       13.16      9.48 o 
   7   5   8        9.78       32.49     13.50 o 
   8   5   8        5.50        3.61     17.82 o 
   9   5   8        8.43        1.88     16.59 o 
 -11   6   8       10.77        1.49     15.66 o 
 -10   6   8       24.61       17.16      9.90 o 
  -9   6   8       27.26       20.20     11.06 o 
  -8   6   8        2.35        0.16     11.47 o 
  -7   6   8        6.43       12.83     13.71 o 
  -6   6   8        1.21        9.14     13.39 o 
  -5   6   8       50.04       41.11     18.42 o 
  -4   6   8       70.39       72.11     18.24 o 
  -3   6   8       14.11       35.35     13.49 o 
  -2   6   8       41.32       65.72     18.76 o 
  -1   6   8       55.40       46.96     17.67 o 
   0   6   8        2.18       25.32      9.59 o 
   1   6   8       94.96      140.94     30.52 o 
   2   6   8        0.83       25.54     11.38 o 
   3   6   8       11.31        4.21      9.93 o 
   4   6   8       11.16       18.03      7.59 o 
   5   6   8      119.84      138.55     30.82 o 
   6   6   8       59.63       59.35     21.00 o 
   7   6   8        0.22        8.53     10.19 o 
  -6   7   8       83.06      106.59     40.71 o 
  -5   7   8        2.44       12.24     10.00 o 
  -4   7   8        8.82       -1.65     20.71 o 
  -3   7   8       42.94       16.35     20.94 o 
  -2   7   8      265.83      316.70     79.41 o 
  -1   7   8        6.86        2.12     15.88 o 
   2   7   8        2.46      -25.41     25.41 o 
   3   7   8       34.23       48.23     19.26 o 
   4   7   8        6.50       21.06     28.35 o 
   5   7   8       35.57       33.65     14.47 o 
 -20   1   9       10.62       32.19     13.19 o 
 -19   1   9       29.67       33.92     14.46 o 
 -18   1   9      274.30      143.29    100.12 o 
 -17   1   9       11.61       16.58      7.93 o 
 -16   1   9       30.73       29.17     10.70 o 
 -15   1   9      187.56      198.82     37.07 o 
 -14   1   9       69.74       80.48     13.09 o 
 -13   1   9      240.44      244.58     38.31 o 
 -12   1   9      337.02      365.64     30.54 o 
 -11   1   9       16.51       12.34      4.77 o 
 -10   1   9        3.43        8.35      4.06 o 
  -9   1   9      723.16      923.58     31.41 o 
  -8   1   9       15.72       12.15      4.88 o 
  -7   1   9      202.15      202.39     18.55 o 
  -6   1   9      342.32      317.86     20.93 o 
  -5   1   9       52.93       55.21      7.04 o 
  -4   1   9     1721.54     1904.55     53.55 o 
  -3   1   9       84.53      115.27     30.53 o 
  -2   1   9       13.23       16.54      7.12 o 
  -1   1   9      130.74      119.52     12.19 o 
   0   1   9       81.80       90.66     11.14 o 
   1   1   9       56.67       44.47      8.23 o 
   2   1   9     3258.21     3814.73    261.81 o 
   3   1   9      575.61      607.72     81.84 o 
   4   1   9        4.96        1.80      3.82 o 
   5   1   9      535.13      514.11     50.35 o 
   6   1   9       41.58       62.54     13.92 o 
   7   1   9      151.21      113.96     21.36 o 
   8   1   9      105.92      156.44     29.27 o 
   9   1   9      203.27      187.49     38.86 o 
  10   1   9        0.11        6.20      8.46 o 
  11   1   9       13.34        6.77     12.65 o 
  12   1   9       45.12       64.99     20.17 o 
  13   1   9       38.93       29.62     20.55 o 
  14   1   9        0.48       -4.59     22.59 o 
  15   1   9        9.52        3.29     19.76 o 
 -21   2   9       67.91       35.88     19.18 o 
 -20   2   9       76.20       36.35     34.12 o 
 -19   2   9        2.08       12.14     12.30 o 
 -18   2   9      145.81      191.72     43.29 o 
 -17   2   9       92.32      126.37     31.13 o 
 -16   2   9       12.22       23.93     10.92 o 
 -15   2   9       12.97       12.90      5.35 o 
 -14   2   9        4.57        3.56      5.14 o 
 -13   2   9      394.81      487.49     48.67 o 
 -12   2   9     1355.67     1293.65    167.90 o 
 -11   2   9      137.89      132.90     19.09 o 
 -10   2   9       15.83       17.91      4.10 o 
  -9   2   9       21.68       16.02      4.08 o 
  -8   2   9      466.42      491.88     36.93 o 
  -7   2   9      901.31     1102.10     45.29 o 
  -6   2   9       11.65        6.15      6.81 o 
  -5   2   9      849.73      998.84     35.77 o 
  -4   2   9       57.37       38.39     10.68 o 
  -3   2   9      708.69      782.19     37.06 o 
  -2   2   9      239.93      280.44     33.09 o 
  -1   2   9      230.92      230.49     35.76 o 
   0   2   9      104.02       71.13     19.40 o 
   1   2   9      898.06     1019.71     36.46 o 
   2   2   9     1236.46     1586.23     63.27 o 
   3   2   9       42.65       32.68      8.57 o 
   4   2   9       83.97       77.30     14.94 o 
   5   2   9      504.58      535.36     46.28 o 
   6   2   9      132.84      101.36     20.00 o 
   7   2   9      224.41      200.70     21.86 o 
   8   2   9        1.26        9.48      7.61 o 
   9   2   9      200.35      262.50     67.06 o 
  10   2   9       31.33       14.10     23.76 o 
  11   2   9      251.30      334.72     42.99 o 
  12   2   9      129.21      176.62     48.60 o 
  13   2   9       51.17       84.59     41.29 o 
  14   2   9        5.58        5.29     22.23 o 
  15   2   9        2.17        3.65     14.24 o 
 -20   3   9       17.49       17.06     13.88 o 
 -19   3   9       19.62       -0.71     19.76 o 
 -18   3   9       16.22       19.38     12.23 o 
 -17   3   9        4.32       20.98      8.27 o 
 -16   3   9       35.04       42.71      9.58 o 
 -15   3   9        7.82       72.63     43.13 o 
 -14   3   9       17.20        9.54      6.28 o 
 -13   3   9      135.75      175.73     54.04 o 
 -12   3   9      129.68      113.83     31.37 o 
 -11   3   9      163.70      137.47     17.95 o 
 -10   3   9       52.23       30.56      6.80 o 
  -9   3   9      479.14      551.10     67.26 o 
  -8   3   9     1212.75     1052.87    268.00 o 
  -7   3   9        6.86        3.05      6.74 o 
  -6   3   9      223.90      212.94     38.14 o 
  -5   3   9       79.33       85.38     13.28 o 
  -4   3   9       31.44       30.33      7.31 o 
  -3   3   9       49.13       62.74     23.25 o 
  -2   3   9      118.44      132.14     15.29 o 
  -1   3   9      116.78       89.96     21.42 o 
   0   3   9     1927.74     2689.95    136.29 o 
   1   3   9      194.50      121.55     42.08 o 
   2   3   9       46.44       48.17     11.09 o 
   3   3   9      149.77      156.50     30.26 o 
   4   3   9       16.40       25.94     33.23 o 
   5   3   9      679.30      377.05     57.06 o 
   6   3   9        2.70        7.32     12.89 o 
   7   3   9        7.33       32.06     14.85 o 
   8   3   9       41.78       49.95     17.00 o 
   9   3   9        2.39        2.01      8.12 o 
  10   3   9        4.67        4.29     13.73 o 
  11   3   9        0.41       11.89     16.40 o 
  12   3   9        1.22      -15.65     24.82 o 
  13   3   9       15.80       39.29     26.00 o 
 -18   4   9        2.20        4.75      9.72 o 
 -17   4   9      127.37       97.43     34.94 o 
 -16   4   9       55.64       67.29     13.26 o 
 -15   4   9        0.08       10.41      5.88 o 
 -14   4   9       13.31       10.81     10.08 o 
 -13   4   9      314.48      384.75     66.68 o 
 -12   4   9      140.46      144.38     35.49 o 
 -11   4   9      171.11      146.90     27.87 o 
 -10   4   9        7.78        6.78      4.29 o 
  -9   4   9       28.41       31.23     11.51 o 
  -8   4   9      234.67      280.88     30.96 o 
  -7   4   9       16.70        9.91      5.51 o 
  -6   4   9       36.75       22.60      5.72 o 
  -5   4   9      322.17      270.05     44.96 o 
  -4   4   9      115.21       87.60     41.73 o 
  -3   4   9     1208.13     1608.75    197.95 o 
  -2   4   9     1182.23     1754.64    260.15 o 
  -1   4   9        8.91       -1.55     16.50 o 
   0   4   9       59.47      107.65     20.16 o 
   1   4   9       65.58       78.69     17.42 o 
   2   4   9       72.21       92.06     27.38 o 
   3   4   9        3.30        7.78      6.41 o 
   4   4   9        8.82       14.86     11.91 o 
   5   4   9       35.03       27.93      9.77 o 
   6   4   9        1.70       -8.23     14.41 o 
   7   4   9       92.68      121.22     29.83 o 
   8   4   9      231.80      223.49     69.06 o 
   9   4   9        2.45       10.35     14.16 o 
  10   4   9       18.44       35.92     15.39 o 
 -16   5   9       33.70       62.95     22.79 o 
 -15   5   9      137.57       88.06     60.52 o 
 -14   5   9       41.94       78.93     23.49 o 
 -13   5   9       80.31      126.20     35.21 o 
 -12   5   9       14.27       -2.22     13.43 o 
 -11   5   9      135.96      126.91     36.00 o 
 -10   5   9       34.38       12.86     11.90 o 
  -9   5   9        0.53       11.66     15.20 o 
  -8   5   9       16.17       15.97     13.43 o 
  -7   5   9       30.71       29.06     19.19 o 
  -6   5   9       31.98       40.90     13.27 o 
  -5   5   9      112.16      156.18     23.82 o 
  -4   5   9      206.08      202.12     31.55 o 
  -3   5   9       81.39       90.37     15.28 o 
  -2   5   9      101.79      117.22     25.47 o 
  -1   5   9      220.97      280.46     41.67 o 
   0   5   9      126.60      111.39     31.47 o 
   1   5   9       77.57       70.68     17.47 o 
   2   5   9       96.05       90.60     17.76 o 
   3   5   9       56.96       63.55     14.48 o 
   4   5   9       38.28       56.21     14.39 o 
   5   5   9        0.10       -5.31     12.79 o 
   6   5   9      227.78      301.03     46.72 o 
   7   5   9       14.41       15.42     19.76 o 
   8   5   9      117.00      133.29     61.65 o 
   9   5   9       33.44       28.23     13.06 o 
 -10   6   9       18.57       -5.24     20.05 o 
  -9   6   9        2.59        4.17     19.33 o 
  -8   6   9        0.01        5.59     14.43 o 
  -7   6   9        1.94       16.62      9.84 o 
  -6   6   9        4.90        9.04      8.03 o 
  -5   6   9        0.45        1.27     10.66 o 
  -4   6   9      235.41      304.99     71.45 o 
  -3   6   9        5.57        7.88     13.15 o 
  -2   6   9        0.02        7.08     10.99 o 
  -1   6   9       11.71       12.09     14.81 o 
   0   6   9      122.79      140.43     42.35 o 
   1   6   9       87.85      130.07     26.21 o 
   2   6   9        6.77       18.00     12.31 o 
   3   6   9      136.47      170.44     25.35 o 
   4   6   9       13.76       21.56     13.53 o 
   5   6   9       13.46       38.05     13.93 o 
   6   6   9       23.30       25.08     15.88 o 
   7   6   9        2.72        8.64     17.05 o 
  -6   7   9       22.13       10.00     10.59 o 
  -5   7   9       30.60       23.06     23.65 o 
  -4   7   9        2.67       14.12     25.41 o 
  -3   7   9        0.62       17.65     26.00 o 
  -2   7   9       27.54       -2.71     26.94 o 
 -19   0  10       10.50       11.76     17.76 o 
 -18   0  10       76.96      105.53     31.41 o 
 -17   0  10        9.72       -1.29     28.23 o 
 -16   0  10      529.37      899.16    101.88 o 
 -15   0  10       37.68       52.89     19.01 o 
 -14   0  10      123.60      197.59     26.49 o 
 -13   0  10       16.78       10.68      9.45 o 
 -12   0  10       53.14       37.91     10.05 o 
 -11   0  10     2110.64     2469.87    179.64 o 
 -10   0  10      748.21      789.28     66.23 o 
  -9   0  10      600.17      673.39     60.25 o 
  -8   0  10        3.23        3.75      5.70 o 
  -7   0  10     2625.30     3327.53    117.05 o 
  -6   0  10     4426.48     5666.37    213.06 o 
  -5   0  10     1601.17     2524.30    264.29 o 
  -4   0  10      199.33      368.58     43.06 o 
  -3   0  10       30.95       47.18      8.95 o 
  -2   0  10      517.90      431.50     42.90 o 
  -1   0  10      224.20      378.89     79.13 o 
   0   0  10        6.03        4.83      6.18 o 
   1   0  10        4.02        6.72     10.45 o 
   2   0  10      101.03      103.71     17.84 o 
   3   0  10     2730.84     3052.15    677.40 o 
   4   0  10       90.92       88.94     28.82 o 
   5   0  10       42.98       32.71     13.65 o 
   6   0  10      269.30      179.76     44.71 o 
   7   0  10      255.42      182.94    118.59 o 
   8   0  10       82.70      107.53     38.59 o 
   9   0  10       49.55       47.06     26.94 o 
  10   0  10        6.99        4.00      7.88 o 
  11   0  10        6.16       -9.06     18.35 o 
  12   0  10       45.13       97.06     40.23 o 
  13   0  10       71.03       96.70     39.53 o 
  14   0  10        3.24       25.76     22.35 o 
 -20   1  10       85.50       70.59     42.00 o 
 -19   1  10       83.57       46.82     32.47 o 
 -18   1  10       38.48      183.20     44.96 o 
 -17   1  10       30.17       42.52     15.30 o 
 -16   1  10      121.50      115.12     30.67 o 
 -15   1  10       15.32       23.96     34.71 o 
 -14   1  10       11.92        4.69      3.31 o 
 -13   1  10       16.59       12.12      9.20 o 
 -12   1  10      109.79      104.79     13.33 o 
 -11   1  10      263.95      250.41     24.46 o 
 -10   1  10       93.32      119.53     14.49 o 
  -9   1  10      876.86     1203.01     49.71 o 
  -8   1  10      530.88      605.03     31.61 o 
  -7   1  10      346.97      321.87     23.94 o 
  -6   1  10       24.38       28.23      5.51 o 
  -5   1  10      908.17     1014.92     39.24 o 
  -4   1  10     1065.98     1250.94     77.89 o 
  -3   1  10      950.18     1078.08     59.87 o 
  -2   1  10       11.67        4.94     19.53 o 
  -1   1  10      288.18      283.70     29.01 o 
   0   1  10       22.90       19.33      8.31 o 
   1   1  10      690.82      738.96     41.54 o 
   2   1  10      187.66      202.90     20.34 o 
   3   1  10       10.94        7.19      5.66 o 
   4   1  10       87.22       88.30     22.19 o 
   5   1  10      195.01      191.94     33.84 o 
   6   1  10        5.52      132.94     39.53 o 
   7   1  10      421.89      431.73     44.92 o 
   8   1  10       43.64       48.79     12.01 o 
   9   1  10        9.02       15.46      7.28 o 
  10   1  10        5.46        7.70     17.00 o 
  11   1  10        5.14        4.34     15.34 o 
  12   1  10        3.98       72.91     29.59 o 
  13   1  10        9.27       -0.35     12.46 o 
  14   1  10       19.54       -5.53     21.53 o 
  15   1  10        8.05        5.06     17.88 o 
 -20   2  10        8.21       53.06     32.59 o 
 -19   2  10       18.30       12.36     14.72 o 
 -18   2  10        0.21      -14.24     25.88 o 
 -17   2  10        0.71       20.09     18.05 o 
 -16   2  10        0.20       16.56      7.56 o 
 -15   2  10      139.82      159.65     40.28 o 
 -14   2  10      195.47      222.79     50.79 o 
 -13   2  10        0.00        0.38      4.12 o 
 -12   2  10      242.51      223.92     29.84 o 
 -11   2  10      222.81      252.84     29.72 o 
 -10   2  10       83.37       66.83      7.86 o 
  -9   2  10      113.81      142.28     18.59 o 
  -8   2  10      739.48      895.44     50.20 o 
  -7   2  10       27.79       29.42      6.73 o 
  -6   2  10      277.62      332.99     30.21 o 
  -5   2  10       87.27       66.48     14.54 o 
  -4   2  10      352.91      317.09     32.04 o 
  -3   2  10       14.65       24.91      8.93 o 
  -2   2  10      132.14      114.60     13.67 o 
  -1   2  10      354.24      406.53     32.72 o 
   0   2  10       29.77       20.66      4.88 o 
   1   2  10       11.79       14.29      7.93 o 
   2   2  10       68.51       65.88     23.41 o 
   3   2  10       99.79      103.33     19.59 o 
   4   2  10     1013.36      950.57    153.76 o 
   5   2  10       30.67       23.53     11.78 o 
   6   2  10        5.68       10.96     10.19 o 
   7   2  10        0.24        5.11      4.74 o 
   8   2  10      442.35      443.44     74.47 o 
   9   2  10        1.25       27.60     44.18 o 
  10   2  10        2.31       20.66     21.06 o 
  11   2  10       18.38       14.08     15.07 o 
  12   2  10        1.01       16.65     10.78 o 
  13   2  10        0.13        5.41     23.18 o 
 -20   3  10        2.21      -13.41     22.12 o 
 -19   3  10        1.85       19.88     32.23 o 
 -18   3  10       33.42       28.20      7.05 o 
 -17   3  10       48.03       47.55     15.13 o 
 -16   3  10       64.74       71.65     19.04 o 
 -15   3  10       12.11        7.74      8.63 o 
 -14   3  10       60.11       81.39     13.12 o 
 -13   3  10       17.19       19.75      8.89 o 
 -12   3  10       21.00       22.49      6.07 o 
 -11   3  10       29.62       36.57      6.72 o 
 -10   3  10       31.44       16.60      4.70 o 
  -9   3  10        8.59        9.84      3.46 o 
  -8   3  10      978.54     1188.02     81.13 o 
  -7   3  10      602.57      499.48    110.30 o 
  -6   3  10      149.13      124.75     17.72 o 
  -5   3  10       98.15      119.63     14.62 o 
  -4   3  10      590.62      771.75    126.94 o 
  -3   3  10      130.09      172.47     35.65 o 
  -2   3  10       72.79       85.34     12.88 o 
  -1   3  10        0.03       -6.38      6.38 o 
   0   3  10      152.14      180.45     27.10 o 
   1   3  10      229.65      195.29     41.47 o 
   2   3  10       91.09       45.99     18.88 o 
   3   3  10      337.75      362.88     34.43 o 
   4   3  10      273.87      209.76     85.29 o 
   5   3  10      232.61      205.62     32.19 o 
   6   3  10      184.81      210.04     43.97 o 
   7   3  10        2.55       20.78     21.06 o 
   8   3  10        1.46       32.92     16.30 o 
   9   3  10        7.26       28.18     12.45 o 
  10   3  10       19.90       30.95     16.36 o 
  11   3  10       68.84      113.97     28.08 o 
 -18   4  10        3.32        7.51     10.13 o 
 -17   4  10       12.07       20.68     12.80 o 
 -16   4  10       61.71       50.40     13.87 o 
 -15   4  10      126.69      146.16     50.87 o 
 -14   4  10      102.45       98.21     49.09 o 
 -13   4  10       57.31       77.33     21.48 o 
 -12   4  10        0.27       -1.28      8.04 o 
 -11   4  10        0.07        6.34      6.17 o 
 -10   4  10       12.54        5.08      4.98 o 
  -9   4  10      545.17      539.11     86.83 o 
  -8   4  10        5.45       15.35      5.68 o 
  -7   4  10      443.96      451.68     83.90 o 
  -6   4  10      234.98      120.85     57.28 o 
  -5   4  10      363.76      259.72     69.98 o 
  -4   4  10      140.37       61.07     46.05 o 
  -3   4  10       48.06       25.37     19.84 o 
  -2   4  10      667.40      950.49     52.82 o 
  -1   4  10      149.31      120.45     34.03 o 
   0   4  10      675.98      909.69    142.29 o 
   1   4  10      210.97      248.92     45.90 o 
   2   4  10       64.32       77.60     15.80 o 
   3   4  10      222.40      219.07     34.27 o 
   4   4  10      131.42      140.02     23.40 o 
   5   4  10      118.89      119.19     28.39 o 
   6   4  10      191.30      235.71     43.21 o 
   7   4  10      499.16      558.58    112.35 o 
   8   4  10       76.13       83.45     22.20 o 
   9   4  10       45.71       52.78     12.69 o 
  10   4  10       22.89       21.88      9.18 o 
 -16   5  10        1.39       31.14     19.56 o 
 -15   5  10       38.86       51.94     22.11 o 
 -14   5  10        1.87       13.20     12.46 o 
 -13   5  10        0.43        6.04     16.63 o 
 -12   5  10        0.05       20.41      8.81 o 
 -11   5  10       15.61       27.05     20.26 o 
 -10   5  10        3.12        7.03     13.86 o 
  -9   5  10       29.95       22.11     18.21 o 
  -8   5  10       95.64       94.49     18.12 o 
  -7   5  10        0.74       10.13     10.75 o 
  -6   5  10       41.67       34.40     13.09 o 
  -5   5  10       46.76       40.94     11.75 o 
  -4   5  10       84.05       69.98     17.83 o 
  -3   5  10        0.02       -5.96     14.26 o 
  -2   5  10       42.94       24.85     10.94 o 
  -1   5  10        9.64       16.45     14.45 o 
   0   5  10       77.27       77.75     18.71 o 
   1   5  10        0.05        5.08      7.78 o 
   2   5  10        0.05       -9.34     13.40 o 
   3   5  10        6.01        2.75      8.75 o 
   4   5  10        8.54       14.74      8.22 o 
   5   5  10       11.26        9.10     10.96 o 
   6   5  10        2.01        4.83      9.04 o 
   7   5  10        0.36       22.82     18.12 o 
   8   5  10        8.93       11.41     10.59 o 
  -9   6  10        0.25        6.59     11.74 o 
  -8   6  10       69.03       79.75     17.19 o 
  -7   6  10       66.53       72.04     16.29 o 
  -6   6  10      101.48      138.23     29.53 o 
  -5   6  10       45.39       32.27     13.29 o 
  -4   6  10       68.03       84.71     23.14 o 
  -3   6  10      234.82      243.78     50.35 o 
  -2   6  10       24.56       28.68     11.37 o 
  -1   6  10        6.38       25.93     19.94 o 
   0   6  10       11.17       19.79     18.17 o 
   1   6  10       22.47       11.21     10.55 o 
   2   6  10       13.70       17.16     11.53 o 
   3   6  10        0.54       25.26     12.59 o 
   4   6  10        2.09       15.57     11.85 o 
   5   6  10       38.71       19.29     11.37 o 
   6   6  10      136.85      128.23     67.88 o 
   7   6  10       12.80       14.35     11.29 o 
  -6   7  10       29.24        1.76     13.18 o 
  -5   7  10       10.58       22.71     25.41 o 
  -4   7  10       39.89       23.29     26.59 o 
  -3   7  10       43.38       28.35     22.94 o 
 -20   1  11       67.98       41.88     16.00 o 
 -19   1  11       34.54       43.07     15.08 o 
 -18   1  11       72.24       58.70     18.54 o 
 -17   1  11        6.31       -6.89      7.40 o 
 -16   1  11       98.19      168.24     41.82 o 
 -15   1  11       51.63       51.03     10.13 o 
 -14   1  11      175.25      167.85     29.09 o 
 -13   1  11      387.09      393.68     42.57 o 
 -12   1  11     1046.76     1226.41    104.90 o 
 -11   1  11      962.36     1208.86     68.98 o 
 -10   1  11      177.78      202.40     23.16 o 
  -9   1  11       11.70       11.35      4.06 o 
  -8   1  11      245.54      245.80     23.51 o 
  -7   1  11        3.30        5.44      3.50 o 
  -6   1  11      496.46      545.13     34.34 o 
  -5   1  11      665.14      756.42     43.92 o 
  -4   1  11      228.46      288.69     41.45 o 
  -3   1  11      629.87      763.92     53.79 o 
  -2   1  11     1086.06     1360.55    127.46 o 
  -1   1  11      716.15     1232.75    131.29 o 
   0   1  11      116.81      139.94     24.13 o 
   1   1  11      828.62      696.38     40.97 o 
   2   1  11     1208.27     1149.60     53.70 o 
   3   1  11      268.78      263.33     52.56 o 
   4   1  11      109.42       96.53     30.24 o 
   5   1  11      580.55      451.35     37.06 o 
   6   1  11        0.91       29.25     17.41 o 
   7   1  11      201.24      138.47     72.00 o 
   8   1  11       23.05       11.26      8.97 o 
   9   1  11       11.22       16.49     23.41 o 
  10   1  11       40.25       29.82     19.71 o 
  11   1  11      238.99      393.42     40.02 o 
  12   1  11       73.75       85.15     28.12 o 
  13   1  11       67.76       57.26     21.99 o 
 -20   2  11       41.34       30.00     28.12 o 
 -19   2  11       73.99       36.23     38.12 o 
 -18   2  11        7.93       14.56     16.59 o 
 -17   2  11        0.37       15.26      7.74 o 
 -16   2  11        0.27        4.21      7.93 o 
 -15   2  11        7.34        3.46      4.99 o 
 -14   2  11       12.03        5.59      5.90 o 
 -13   2  11      197.48      223.81     34.19 o 
 -12   2  11        0.23       -0.67      5.85 o 
 -11   2  11      992.57     1017.79    168.53 o 
 -10   2  11      642.72      625.10     78.33 o 
  -9   2  11      145.96      117.05     13.66 o 
  -8   2  11        5.61        9.03      6.06 o 
  -7   2  11      186.44      251.66     27.48 o 
  -6   2  11      122.93      130.15     18.09 o 
  -5   2  11        5.81        7.44      4.87 o 
  -4   2  11      409.98      458.09     76.44 o 
  -3   2  11       85.61      122.11     28.89 o 
  -2   2  11        5.99        9.37      8.49 o 
  -1   2  11      216.28      220.80     39.29 o 
   0   2  11      104.41       96.77     30.13 o 
   1   2  11       93.76       92.18     20.57 o 
   2   2  11     1024.76      735.37     57.61 o 
   3   2  11      820.54      941.04    153.76 o 
   4   2  11       44.19       47.15     19.65 o 
   5   2  11       17.04        6.94     17.00 o 
   6   2  11       92.69       85.23     41.35 o 
   7   2  11        3.54       -6.34     16.81 o 
   8   2  11      231.63      285.83     38.55 o 
   9   2  11       10.27       -0.95     14.38 o 
  10   2  11        0.01        1.89      7.26 o 
  11   2  11       23.26        3.87     15.12 o 
  12   2  11       14.08        8.14      9.92 o 
 -20   3  11       25.26       18.00     24.94 o 
 -19   3  11       34.86        4.24     10.24 o 
 -18   3  11        9.53       16.10      7.76 o 
 -17   3  11       20.62       16.77      7.52 o 
 -16   3  11        0.04        9.34     10.32 o 
 -15   3  11       18.76       35.64      9.69 o 
 -14   3  11        6.03       17.70      8.61 o 
 -13   3  11       99.12      108.79     38.91 o 
 -12   3  11       86.61       74.80     22.60 o 
 -11   3  11      407.52      417.48     55.09 o 
 -10   3  11      151.22      166.73     23.60 o 
  -9   3  11      183.53      196.15     32.77 o 
  -8   3  11      194.51      182.60     24.77 o 
  -7   3  11      406.06      436.81     51.61 o 
  -6   3  11      108.31      129.15     28.46 o 
  -5   3  11        0.22        2.59      9.35 o 
  -4   3  11        1.38        9.11      6.66 o 
  -3   3  11      245.83      291.43     37.87 o 
  -2   3  11        0.38       12.30     11.35 o 
  -1   3  11      108.47       87.72     25.50 o 
   0   3  11        6.92        6.07      5.84 o 
   1   3  11      217.27      243.97     52.96 o 
   2   3  11       77.39       72.82     17.82 o 
   3   3  11      232.95      271.07     37.96 o 
   4   3  11        1.63       -2.81     17.52 o 
   5   3  11      218.62      233.76     62.94 o 
   6   3  11      406.57      327.16     35.88 o 
   7   3  11      200.15      218.45     51.85 o 
   8   3  11       20.76       41.23     16.29 o 
   9   3  11       72.39       49.76     30.00 o 
  10   3  11       11.41       19.52     12.15 o 
  11   3  11        0.92       -1.29     14.82 o 
 -19   4  11        1.10        9.53     12.59 o 
 -18   4  11        1.51        9.25      9.93 o 
 -17   4  11        1.62        2.77     11.65 o 
 -16   4  11        0.09       -3.30      7.13 o 
 -15   4  11       85.06      102.89     48.43 o 
 -14   4  11       61.71       67.21     21.65 o 
 -13   4  11        0.55       -1.66     12.48 o 
 -12   4  11       94.91       42.73     38.68 o 
 -11   4  11        5.94        5.79      5.49 o 
 -10   4  11        7.41       15.78      9.67 o 
  -9   4  11       92.35       78.92     27.02 o 
  -8   4  11      692.61      645.46     97.32 o 
  -7   4  11        3.53       18.98      8.37 o 
  -6   4  11       33.40       25.14      8.46 o 
  -5   4  11      148.52      150.72     30.58 o 
  -4   4  11       18.47       18.59      8.29 o 
  -3   4  11       44.49       12.97      9.64 o 
  -2   4  11       83.60       66.32     31.37 o 
  -1   4  11      245.96      240.90     36.89 o 
   0   4  11      121.57      147.60     34.04 o 
   1   4  11      324.78      277.11     45.94 o 
   2   4  11      135.85      121.18     25.30 o 
   3   4  11       12.71       16.83      9.01 o 
   4   4  11        0.02      -10.31     15.59 o 
   5   4  11       23.85       18.89     20.49 o 
   6   4  11       24.27       30.03     12.33 o 
   7   4  11       28.14       24.29      9.22 o 
   8   4  11       20.43       35.85     14.69 o 
   9   4  11       47.94       81.88     31.65 o 
  10   4  11       13.55      -10.94     17.65 o 
 -16   5  11       32.17       38.00     27.88 o 
 -15   5  11       16.09       33.30     15.86 o 
 -14   5  11        0.61      -10.24     17.10 o 
 -13   5  11       40.48       98.09     22.84 o 
 -12   5  11      150.74      310.77     51.95 o 
 -11   5  11      196.02      278.78     60.41 o 
 -10   5  11        2.68        5.71     12.77 o 
  -9   5  11        5.61       10.65      9.95 o 
  -8   5  11        0.42        6.75     12.22 o 
  -7   5  11      180.84      227.14     33.26 o 
  -6   5  11      238.94      278.23     51.76 o 
  -5   5  11       12.58       18.48     11.24 o 
  -4   5  11       30.78       30.09     11.97 o 
  -3   5  11      414.16      449.32     78.35 o 
  -2   5  11      829.86     1299.39     92.77 o 
  -1   5  11       30.83       21.38     11.21 o 
   0   5  11      140.89      158.68     27.65 o 
   1   5  11       17.16       11.03     13.87 o 
   2   5  11      101.27      146.75     31.70 o 
   3   5  11        5.61       12.77      6.72 o 
   4   5  11        7.02       13.58     14.01 o 
   5   5  11        0.32       -6.97     14.20 o 
   6   5  11      122.17      155.76     52.47 o 
   7   5  11      125.70      134.12     39.76 o 
   8   5  11       81.79       36.71     16.47 o 
  -8   6  11        1.73        7.29      7.65 o 
  -7   6  11        1.07        4.80      8.25 o 
  -6   6  11      164.07      211.27     33.76 o 
  -5   6  11      229.52      257.08     42.42 o 
  -4   6  11        1.91        9.47     10.63 o 
  -3   6  11       27.87       24.95     20.19 o 
  -2   6  11       97.61       99.33     31.59 o 
  -1   6  11       12.00       12.60      8.75 o 
   0   6  11        1.52       14.08     10.75 o 
   1   6  11        5.37        2.61      7.93 o 
   2   6  11        4.67        7.14     15.06 o 
   3   6  11       23.95       19.30     17.71 o 
   4   6  11        0.46        4.39     16.94 o 
   5   6  11        7.73       14.69     20.27 o 
  -5   7  11       22.39       30.71     17.41 o 
  -4   7  11       98.99       52.35     28.12 o 
 -19   0  12        0.09       -6.12     25.29 o 
 -18   0  12      260.77      425.40     71.18 o 
 -17   0  12      158.05      234.82     59.18 o 
 -16   0  12       47.68       77.97     43.06 o 
 -15   0  12        5.86        1.19      5.63 o 
 -14   0  12       26.03        9.14     11.05 o 
 -13   0  12       20.97       28.02     17.29 o 
 -12   0  12       55.72       49.07     14.04 o 
 -11   0  12       18.89       22.46      9.41 o 
 -10   0  12      165.20      198.26     39.83 o 
  -9   0  12     1015.23     1392.20     64.94 o 
  -8   0  12      604.94      749.87     57.03 o 
  -7   0  12     1011.42     1260.19     72.88 o 
  -6   0  12      170.42      360.44     42.88 o 
  -5   0  12      705.71      761.15    110.41 o 
  -4   0  12        1.02      103.65     28.59 o 
  -3   0  12        0.04        7.92      6.11 o 
  -2   0  12      591.99      495.88     39.64 o 
  -1   0  12      288.55      557.17     61.88 o 
   0   0  12      252.80      407.40     54.47 o 
   1   0  12     1003.02     1014.57    104.12 o 
   2   0  12     1046.90      857.40     93.17 o 
   3   0  12        6.99       52.35     30.82 o 
   4   0  12      353.08      289.29     52.47 o 
   6   0  12       21.73       32.59     22.47 o 
   7   0  12        5.89        3.53     22.59 o 
   8   0  12        0.40       34.94     32.47 o 
   9   0  12      363.77      232.11    166.47 o 
  10   0  12       25.35        9.41     19.88 o 
  11   0  12       29.37       15.76     11.29 o 
  12   0  12       35.41       11.06     27.06 o 
  13   0  12       18.39       19.53     25.18 o 
 -19   1  12       22.52       25.79     20.18 o 
 -18   1  12        2.78       39.25     16.05 o 
 -17   1  12        0.14        4.36     16.06 o 
 -16   1  12       97.59       97.29     27.78 o 
 -15   1  12      193.37      201.09     32.92 o 
 -14   1  12       61.12       68.91     11.64 o 
 -13   1  12        8.23        3.75      4.06 o 
 -12   1  12      243.55      264.20     24.96 o 
 -11   1  12      365.78      408.90     43.46 o 
 -10   1  12      763.17      744.57     43.78 o 
  -9   1  12       14.21       18.54      5.57 o 
  -8   1  12      281.47      286.75     23.35 o 
  -7   1  12      233.19      247.04     18.06 o 
  -6   1  12     1829.03     2085.54     86.70 o 
  -5   1  12      324.94      298.75     74.33 o 
  -4   1  12      177.41      211.67     29.26 o 
  -3   1  12      156.69      183.12     20.77 o 
  -2   1  12      270.13      313.78     48.56 o 
  -1   1  12      567.27      717.28     64.23 o 
   0   1  12      103.47      205.86     97.59 o 
   1   1  12       74.33       67.66     18.11 o 
   2   1  12      268.04      268.42     56.74 o 
   3   1  12      597.92      641.15     63.35 o 
   4   1  12      101.69       98.02     23.96 o 
   5   1  12       91.64       64.51     16.03 o 
   6   1  12       76.46       45.84     18.01 o 
   7   1  12        4.40       11.04     16.25 o 
   8   1  12        1.56       21.78     18.94 o 
   9   1  12       27.71        9.21     15.42 o 
  10   1  12        3.75        0.48     16.25 o 
  11   1  12        2.70       29.14     22.10 o 
  12   1  12        1.70        8.11     15.99 o 
 -19   2  12        2.64      -14.94     24.94 o 
 -18   2  12        0.14        1.60     14.24 o 
 -17   2  12        3.70       13.73     10.94 o 
 -16   2  12        2.94        2.78      9.88 o 
 -15   2  12       10.41       14.21      7.81 o 
 -14   2  12        2.32       15.25      7.82 o 
 -13   2  12       31.80       30.96      7.39 o 
 -12   2  12       31.52       16.39      6.37 o 
 -11   2  12      198.67      262.77     33.82 o 
 -10   2  12        3.31        2.91      7.87 o 
  -9   2  12      143.38      138.88     19.37 o 
  -8   2  12        5.38        1.92      5.28 o 
  -7   2  12      440.80      442.12     57.63 o 
  -6   2  12      385.57      477.78     60.81 o 
  -5   2  12      334.08      341.57    129.51 o 
  -4   2  12       37.55       70.62     38.18 o 
  -3   2  12       82.34       84.22     40.46 o 
  -2   2  12       11.67        6.43      9.57 o 
  -1   2  12        7.12       21.62     15.29 o 
   0   2  12      156.12      161.04     55.00 o 
   1   2  12       49.75       32.86     20.00 o 
   2   2  12      139.06       98.77     25.87 o 
   3   2  12      381.44      390.97     72.59 o 
   4   2  12      216.55      193.48     29.79 o 
   5   2  12       17.29       10.75     10.36 o 
   6   2  12        3.46        4.21     16.59 o 
   7   2  12       75.07       89.60     18.36 o 
   8   2  12        5.03       14.78     26.47 o 
   9   2  12       34.51       35.09     13.88 o 
  10   2  12       10.19       13.49     16.04 o 
  11   2  12        3.58        6.58     15.17 o 
  12   2  12       37.67       -1.29     19.18 o 
 -19   3  12       21.90       18.59      9.53 o 
 -18   3  12        2.89       22.57      6.95 o 
 -17   3  12      112.46       86.67     37.60 o 
 -16   3  12      186.53      166.71     67.16 o 
 -15   3  12       77.73      143.81     26.25 o 
 -14   3  12        0.20       16.31      6.75 o 
 -13   3  12       13.54        6.97      6.80 o 
 -12   3  12       13.78        4.78      8.98 o 
 -11   3  12       35.10       45.73      7.88 o 
 -10   3  12        1.99       -1.02      4.48 o 
  -9   3  12      296.37      297.19     50.13 o 
  -8   3  12      106.15       80.83     13.83 o 
  -7   3  12      337.68      371.43     29.14 o 
  -6   3  12      536.30      668.22     56.51 o 
  -5   3  12        2.19       23.26     12.97 o 
  -4   3  12        2.62        7.64      5.62 o 
  -3   3  12       18.83       30.80     10.80 o 
  -2   3  12       29.94       30.53      8.98 o 
  -1   3  12       75.99       58.32     12.45 o 
   0   3  12       94.26       69.78     14.00 o 
   1   3  12      285.73      313.37     43.91 o 
   2   3  12       10.84       -5.61     16.73 o 
   3   3  12      225.71      150.70     38.35 o 
   4   3  12      223.12      276.02     46.92 o 
   5   3  12        7.07        8.27      9.12 o 
   6   3  12       35.29       45.11     22.98 o 
   7   3  12       33.54       95.85     52.82 o 
   8   3  12      251.38      309.56     82.35 o 
   9   3  12        0.53       17.12     12.12 o 
  10   3  12        6.35       20.23     11.65 o 
  11   3  12        1.24      -18.23     18.23 o 
 -18   4  12        2.25       -5.01     11.37 o 
 -17   4  12       15.67       16.04     11.88 o 
 -16   4  12       22.51       37.30     12.12 o 
 -15   4  12        0.08        1.90      8.05 o 
 -14   4  12        0.75        4.69     10.95 o 
 -13   4  12        3.33       15.20      9.95 o 
 -12   4  12       29.86       34.76     19.43 o 
 -11   4  12        6.52        8.85      7.64 o 
 -10   4  12       44.22       39.79     10.72 o 
  -9   4  12      108.23       78.69     29.71 o 
  -8   4  12      573.79      589.49     94.74 o 
  -7   4  12      433.01      235.95    116.53 o 
  -6   4  12       43.78       70.08     28.63 o 
  -5   4  12        2.32        2.66      4.35 o 
  -4   4  12       19.33       12.82      7.47 o 
  -3   4  12        3.90        6.58      6.89 o 
  -2   4  12       15.98        4.51      5.98 o 
  -1   4  12       17.68        9.27      6.23 o 
   0   4  12      149.94      191.90     30.73 o 
   1   4  12      156.62      149.62     35.86 o 
   2   4  12      241.71      215.12     31.91 o 
   3   4  12       41.33       48.97     16.54 o 
   4   4  12        0.88      -14.89     16.35 o 
   5   4  12       80.06       58.74     25.07 o 
   6   4  12       76.18       79.85     25.06 o 
   7   4  12       40.52       -4.94     20.94 o 
   8   4  12        3.12       -0.35     20.35 o 
   9   4  12        9.90        7.29     13.06 o 
 -14   5  12       45.53       50.82     16.44 o 
 -13   5  12        1.18       15.68     13.63 o 
 -12   5  12       10.60        8.07     11.84 o 
 -11   5  12        6.50        3.71      8.20 o 
 -10   5  12        0.65       -5.66     11.03 o 
  -9   5  12      194.37      118.94     56.31 o 
  -8   5  12        3.95       -2.18      7.34 o 
  -7   5  12       31.68       21.47      9.90 o 
  -6   5  12        5.22       10.27     13.60 o 
  -5   5  12        0.33       -6.29     16.16 o 
  -4   5  12       10.81        6.26     12.73 o 
  -3   5  12       22.22       15.55     10.54 o 
  -2   5  12       46.71       50.20     17.58 o 
  -1   5  12       51.83       59.19     13.02 o 
   0   5  12        3.75       12.18     12.79 o 
   1   5  12        9.15       22.40     14.06 o 
   2   5  12        7.63       11.37     11.49 o 
   3   5  12        1.69       16.63     11.93 o 
   4   5  12        0.43        3.50     14.35 o 
   5   5  12        0.97       20.59     13.18 o 
   6   5  12        0.75       -9.18     20.23 o 
   7   5  12        0.76        5.53     21.18 o 
   8   5  12        3.44       -3.29     16.24 o 
  -7   6  12       17.65       18.47     21.53 o 
  -6   6  12       16.74        8.35     23.88 o 
  -5   6  12      139.29      109.65     50.47 o 
  -4   6  12       44.07       79.41     38.12 o 
  -3   6  12        0.05       -4.48     15.80 o 
  -2   6  12        1.78        6.84     10.02 o 
  -1   6  12       38.57       41.88     30.06 o 
   0   6  12        0.21       21.53     29.06 o 
   1   6  12        2.26       23.06     17.41 o 
 -19   1  13        8.22       14.94     21.85 o 
 -18   1  13        0.03        9.16     13.11 o 
 -17   1  13       81.70       58.11     15.63 o 
 -16   1  13       42.72       43.96     13.87 o 
 -15   1  13        0.22        7.42     10.17 o 
 -14   1  13        0.52       10.25      4.81 o 
 -13   1  13        2.38        6.17      4.12 o 
 -12   1  13      110.73       88.02     11.48 o 
 -11   1  13      552.59      688.35     61.69 o 
 -10   1  13      353.96      384.71     41.13 o 
  -9   1  13       21.40       20.90      5.99 o 
  -8   1  13      172.40      145.71     19.47 o 
  -7   1  13       25.63       26.42      9.85 o 
  -6   1  13       17.10        2.36      6.84 o 
  -5   1  13      128.36      107.96     14.52 o 
  -4   1  13      760.56      887.11    126.12 o 
  -3   1  13        1.79      272.58     51.41 o 
  -2   1  13        2.51        2.97     16.67 o 
  -1   1  13      140.92      138.95     36.32 o 
   0   1  13       78.48       51.39     20.33 o 
   1   1  13       34.08       26.03     17.41 o 
   2   1  13      104.28       87.95     24.76 o 
   3   1  13      483.74      423.42     38.71 o 
   4   1  13      305.42      250.72     50.13 o 
   5   1  13       12.95       -0.30      8.13 o 
   6   1  13       41.52       28.00     18.12 o 
   7   1  13        2.83       41.72     21.82 o 
   8   1  13       19.19        9.34     16.54 o 
   9   1  13       38.02       22.57     19.44 o 
  10   1  13       31.37        4.40     15.02 o 
  11   1  13       24.92       11.18     21.53 o 
  12   1  13       26.71       38.12     25.29 o 
 -19   2  13        1.94       31.41     30.94 o 
 -18   2  13        0.18       13.77     15.59 o 
 -17   2  13       21.76       32.16     17.27 o 
 -16   2  13       60.52       93.28     34.00 o 
 -15   2  13       70.64      153.64     36.66 o 
 -14   2  13        0.67       12.90     12.55 o 
 -13   2  13      128.50      125.41     38.43 o 
 -12   2  13      463.89      479.48     69.67 o 
 -11   2  13      790.03     1001.78     78.43 o 
 -10   2  13        4.96        3.78      4.09 o 
  -9   2  13      506.98      603.68     38.71 o 
  -8   2  13      179.47      210.95     25.01 o 
  -7   2  13      481.36      563.26     51.00 o 
  -5   2  13      251.98      203.41    164.11 o 
  -4   2  13      184.33      231.26     38.79 o 
  -3   2  13      141.38      153.38     42.71 o 
  -2   2  13      163.15      236.35     54.59 o 
  -1   2  13       51.42       35.53     13.18 o 
   0   2  13       15.02        8.68     12.42 o 
   1   2  13      521.99      538.93     86.94 o 
   2   2  13       45.51       11.27     23.65 o 
   3   2  13      450.22      421.60     42.82 o 
   4   2  13       12.18       -8.52     16.81 o 
   5   2  13        3.82       -8.79     17.44 o 
   6   2  13       58.86       72.49     22.61 o 
   7   2  13       25.72       29.82     17.72 o 
   8   2  13      118.13      126.68     32.39 o 
   9   2  13        0.01      -10.38     15.97 o 
  10   2  13      108.83      170.47     54.59 o 
  11   2  13       49.88       23.06     23.88 o 
 -18   3  13        2.85       -5.18     12.30 o 
 -17   3  13       51.46       47.50     15.41 o 
 -16   3  13        6.11       15.03     14.64 o 
 -15   3  13       14.43       28.95     13.75 o 
 -14   3  13        8.00       24.84     14.64 o 
 -13   3  13       31.40       26.82     15.65 o 
 -12   3  13      112.83       99.26     21.62 o 
 -11   3  13        4.17        1.39     14.14 o 
 -10   3  13      312.30      357.40     36.89 o 
  -9   3  13        0.72        2.48      7.47 o 
  -8   3  13       11.66       12.41      5.96 o 
  -7   3  13      150.69      108.52     38.83 o 
  -6   3  13      124.88      103.12     28.88 o 
  -5   3  13      112.58      101.58     32.41 o 
  -4   3  13       32.12       23.83     10.59 o 
  -3   3  13      287.44      263.15     51.49 o 
  -2   3  13       36.93       45.01     23.75 o 
  -1   3  13       22.55       13.39      8.85 o 
   0   3  13      159.18      138.09     25.45 o 
   1   3  13      135.65      105.22     44.53 o 
   2   3  13      185.74      170.82     41.32 o 
   3   3  13      132.15      124.51     33.69 o 
   4   3  13       34.73       52.91     22.41 o 
   5   3  13       35.61       21.67     13.56 o 
   6   3  13        2.60       -8.72     19.23 o 
   7   3  13       29.25       40.39     21.66 o 
   8   3  13        7.63        2.12      8.12 o 
   9   3  13       95.09       87.06     32.94 o 
  10   3  13        4.31       -5.29     18.00 o 
 -18   4  13       27.88       37.75     11.56 o 
 -17   4  13       18.05       14.72     12.53 o 
 -16   4  13       73.82       52.26     31.99 o 
 -15   4  13       75.87       67.52     32.03 o 
 -14   4  13        2.62        0.08      7.54 o 
 -13   4  13       28.98       28.64     10.50 o 
 -12   4  13       16.75       24.23     15.50 o 
 -11   4  13      343.35      289.95     88.45 o 
 -10   4  13       24.07       28.17      8.92 o 
  -9   4  13        4.67        2.56      8.34 o 
  -8   4  13       66.35       71.15     16.01 o 
  -7   4  13      265.02      249.79     54.35 o 
  -6   4  13       59.26       59.02     18.93 o 
  -5   4  13       11.22       11.16      6.73 o 
  -4   4  13       68.50       40.30     18.54 o 
  -3   4  13      181.25      123.43     45.84 o 
  -2   4  13      367.83      297.80     69.11 o 
  -1   4  13      356.89      437.02     80.21 o 
   0   4  13        6.13       18.79     12.81 o 
   1   4  13       11.83       15.46     10.44 o 
   2   4  13        5.18       -4.89     16.25 o 
   3   4  13       27.94       51.81     21.82 o 
   4   4  13       55.63       82.00     23.80 o 
   5   4  13        0.88        9.97     17.86 o 
   6   4  13      135.04      158.23     51.06 o 
   7   4  13       30.14       52.35     32.23 o 
   8   4  13       10.65        5.65     23.18 o 
   9   4  13        0.21       -4.24     17.65 o 
 -14   5  13      175.23       57.18     25.65 o 
 -13   5  13       64.94       35.49     33.67 o 
 -12   5  13       17.30       35.92     12.98 o 
 -11   5  13        6.01       17.79      9.59 o 
 -10   5  13      150.25       61.03     91.43 o 
  -9   5  13       11.09       14.83      6.57 o 
  -8   5  13       30.11       22.83     10.71 o 
  -7   5  13        2.44       -2.30     10.21 o 
  -6   5  13      150.25      183.31     43.06 o 
  -5   5  13      354.56      563.98    104.31 o 
  -4   5  13       92.34      141.39     25.69 o 
  -3   5  13       28.43       48.27     12.15 o 
  -2   5  13       43.80       46.54     17.25 o 
  -1   5  13       87.75       76.60     24.49 o 
   0   5  13       41.59       35.79     14.01 o 
   1   5  13        0.38        7.73     17.13 o 
   2   5  13       25.60       12.75     14.36 o 
   3   5  13        0.01       13.82      8.71 o 
   4   5  13       73.33       57.76     21.29 o 
   5   5  13      103.60       73.18     32.12 o 
   6   5  13        2.29        5.53     12.59 o 
  -7   6  13       47.42       28.35     14.71 o 
  -6   6  13        0.95       -4.24     21.76 o 
  -5   6  13        3.69        1.65     24.00 o 
  -4   6  13       23.98       -1.88     22.12 o 
  -3   6  13      136.22      125.41     49.18 o 
  -2   6  13        0.84      -27.65     27.65 o 
 -18   0  14       13.02        2.00     28.00 o 
 -17   0  14        7.19       44.94     16.82 o 
 -16   0  14       15.48       -2.82      9.18 o 
 -15   0  14      386.72      318.23    191.76 o 
 -14   0  14      750.19      759.99     94.00 o 
 -13   0  14       21.56       15.59      8.93 o 
 -12   0  14        1.88        2.08      6.80 o 
 -11   0  14      123.79      105.18     25.01 o 
 -10   0  14     1869.78     2485.50     96.34 o 
  -9   0  14     1036.92     1242.21    228.82 o 
  -7   0  14       55.79       42.59     32.94 o 
  -1   0  14      781.21     1108.57    176.82 o 
   0   0  14     1121.92     1429.04     88.82 o 
   1   0  14      126.93      193.06     36.12 o 
   2   0  14      263.11      251.76     71.29 o 
   3   0  14       99.65      112.59     46.94 o 
   4   0  14      436.04      581.28     94.00 o 
   5   0  14        0.02        4.94     25.18 o 
   6   0  14        1.47       30.23     25.88 o 
   7   0  14        2.09       11.41     21.06 o 
   8   0  14       85.79      126.23     47.65 o 
   9   0  14        6.55       -5.65     24.12 o 
  10   0  14        2.81       -3.53     19.65 o 
 -18   1  14      137.79      105.82     44.65 o 
 -17   1  14       35.79       18.56     20.59 o 
 -16   1  14       42.45       50.38     13.40 o 
 -15   1  14        0.00       15.88      9.41 o 
 -14   1  14      148.07      165.32     32.56 o 
 -13   1  14        7.94       17.34      5.56 o 
 -12   1  14        2.95        4.41      6.31 o 
 -11   1  14       12.34       10.33      5.28 o 
 -10   1  14      529.63      682.18     47.43 o 
  -9   1  14       17.14       17.09      8.53 o 
  -8   1  14      654.01      717.19    127.84 o 
  -6   1  14       80.90       73.48     20.51 o 
  -5   1  14      236.04      167.18     70.82 o 
  -4   1  14      200.52      283.88     66.00 o 
  -3   1  14        4.86       97.46     31.65 o 
  -2   1  14        3.46       -6.99     16.97 o 
  -1   1  14      106.16      122.66     32.97 o 
   0   1  14      158.81      122.34     31.12 o 
   1   1  14      677.32      661.82     80.00 o 
   2   1  14       15.90       21.94      9.71 o 
   3   1  14        0.09       -4.41     17.63 o 
   4   1  14       15.00        4.86     11.04 o 
   5   1  14       81.09       93.72     22.53 o 
   6   1  14        9.15       -3.73     26.82 o 
   7   1  14       22.57        0.23     15.89 o 
   8   1  14        8.23       11.69     10.19 o 
   9   1  14       34.70       39.08     18.72 o 
  10   1  14       53.99       75.65     40.35 o 
 -18   2  14        0.88       10.51     13.29 o 
 -17   2  14       79.41       76.54     25.28 o 
 -16   2  14       83.93       78.99     33.28 o 
 -15   2  14       52.28       47.51     23.55 o 
 -14   2  14        4.43       -2.34     11.09 o 
 -13   2  14       60.80       67.06     14.13 o 
 -12   2  14        3.42       10.11      6.95 o 
 -11   2  14       99.93       83.60     13.51 o 
 -10   2  14        2.29       14.32      4.85 o 
  -9   2  14      287.56      341.88     30.26 o 
  -8   2  14       65.10       59.09     15.76 o 
  -7   2  14      136.42      164.56     25.88 o 
  -6   2  14        0.89       11.04     17.27 o 
  -5   2  14        7.76       21.29     13.13 o 
  -4   2  14      137.02      168.92     28.51 o 
  -3   2  14       35.12       68.16     19.77 o 
  -2   2  14       42.86       37.74     20.06 o 
  -1   2  14       10.44       16.17     19.38 o 
   0   2  14        0.04       -9.41     18.22 o 
   1   2  14      395.10      578.79     64.85 o 
   2   2  14       17.84        4.19     12.88 o 
   3   2  14       16.44        1.25     13.19 o 
   4   2  14       21.10       42.59     14.81 o 
   5   2  14      299.72      278.28     49.29 o 
   6   2  14       16.30       -2.31     14.82 o 
   7   2  14        1.89       -3.71     17.61 o 
   8   2  14        0.07       -7.52     23.12 o 
   9   2  14        3.25       23.06     12.59 o 
  10   2  14        0.12       17.06     26.35 o 
 -18   3  14       44.19       79.60     41.06 o 
 -17   3  14       32.41       25.46     15.32 o 
 -16   3  14       16.10       14.05     13.43 o 
 -15   3  14       53.12       43.47     35.73 o 
 -14   3  14        8.29       18.16     14.75 o 
 -13   3  14       30.71       20.60     11.42 o 
 -12   3  14       68.60       41.41     12.79 o 
 -11   3  14       16.86        8.76     10.14 o 
 -10   3  14       67.53       77.36     12.08 o 
  -9   3  14      421.35      563.49     47.34 o 
  -8   3  14      226.28      270.43     34.88 o 
  -7   3  14       22.25       36.82      9.48 o 
  -6   3  14       45.92       37.52     11.70 o 
  -5   3  14      350.28      432.53     58.79 o 
  -4   3  14       44.88       93.72     23.14 o 
  -3   3  14       32.09       21.89     11.14 o 
  -2   3  14        4.35       11.77      6.50 o 
  -1   3  14       67.26       72.35     24.73 o 
   0   3  14        6.89       12.24     21.11 o 
   1   3  14       76.72       66.50     26.09 o 
   2   3  14       15.41       -5.16     12.22 o 
   3   3  14       26.52       22.70     19.05 o 
   4   3  14       46.58       41.78     20.71 o 
   5   3  14       26.48       40.20     20.04 o 
   6   3  14       88.36       62.87     24.65 o 
   7   3  14        0.13        1.65      9.41 o 
   8   3  14        4.39       23.41     15.41 o 
   9   3  14        0.82       -3.76     23.29 o 
 -18   4  14        0.12       11.88     20.12 o 
 -17   4  14       16.51       36.00     29.41 o 
 -16   4  14       36.55       17.20      9.78 o 
 -15   4  14       25.25       47.18     27.65 o 
 -14   4  14       15.02        8.00      7.32 o 
 -13   4  14        3.36       14.20     18.01 o 
 -12   4  14        5.78       17.66     16.59 o 
 -11   4  14        5.89        2.87      6.79 o 
 -10   4  14       42.06       34.23     12.71 o 
  -9   4  14       17.60       16.02     10.75 o 
  -8   4  14        0.06        4.39     10.45 o 
  -7   4  14       84.99       75.56     19.68 o 
  -6   4  14       50.83       48.46     16.01 o 
  -5   4  14      121.13      111.94     25.28 o 
  -4   4  14       21.24       25.44      8.89 o 
  -3   4  14       12.85       -1.86     14.50 o 
  -2   4  14        3.12        0.41     13.54 o 
  -1   4  14      185.97      200.34     37.52 o 
   0   4  14       70.69       50.25     26.64 o 
   1   4  14       47.10       24.45     12.31 o 
   2   4  14        2.77        5.39     18.84 o 
   3   4  14       13.60        1.85     21.00 o 
   4   4  14       42.14       20.35     28.12 o 
   5   4  14        0.29       -3.18     21.29 o 
   6   4  14        2.08        9.88     23.53 o 
   7   4  14       50.76       45.53     13.18 o 
 -14   5  14        0.43       17.53     23.88 o 
 -13   5  14        5.31       -0.12     19.18 o 
 -12   5  14        0.12        3.18     11.18 o 
 -11   5  14        0.52        1.33      8.65 o 
 -10   5  14       57.40       25.05     38.06 o 
  -9   5  14        2.28        5.67      8.19 o 
  -8   5  14        0.17        9.73      7.36 o 
  -7   5  14        0.05        7.38     12.88 o 
  -6   5  14       35.90       32.05     10.08 o 
  -5   5  14        6.07        6.90     10.98 o 
  -4   5  14       35.25       50.10     14.59 o 
  -3   5  14       26.52       30.43      9.79 o 
  -2   5  14        0.72        0.97     13.41 o 
  -1   5  14        3.64       22.59     13.80 o 
   0   5  14       24.44       27.82     15.60 o 
   1   5  14        6.00       19.77     18.47 o 
   2   5  14        6.76       21.42     10.89 o 
   3   5  14        2.58        2.47     10.47 o 
  -7   6  14      137.25      114.23     37.88 o 
  -6   6  14      170.83      133.53     71.41 o 
  -5   6  14       12.38       30.12     26.71 o 
  -4   6  14        2.09        9.65     12.24 o 
 -18   1  15       31.22       -7.56     20.19 o 
 -17   1  15        4.34       -5.09     19.50 o 
 -16   1  15      149.58      193.27     56.34 o 
 -15   1  15       63.93       63.46     66.18 o 
 -14   1  15       22.44       18.77     13.37 o 
 -13   1  15        3.25        6.08     14.76 o 
 -12   1  15      369.83      379.11     45.44 o 
 -11   1  15      346.30      374.36     59.30 o 
 -10   1  15       18.72       14.10      5.33 o 
  -9   1  15        0.02        0.34     13.14 o 
  -8   1  15        0.98       -0.80      8.19 o 
  -7   1  15       78.24       87.76     18.71 o 
  -6   1  15        9.55       23.35     11.97 o 
  -5   1  15      180.53      159.18     27.75 o 
  -4   1  15       25.99       52.77     14.21 o 
  -3   1  15      325.39      397.29     62.23 o 
  -2   1  15      539.08      687.40     65.65 o 
   0   1  15        9.24        9.42     16.19 o 
   1   1  15        3.17       -3.30     17.86 o 
   2   1  15       31.35       31.95     15.42 o 
   3   1  15      309.16      347.29     60.09 o 
   4   1  15       85.21       69.49     20.31 o 
   5   1  15        3.28       -6.82     16.51 o 
   6   1  15        0.57      -12.84     17.27 o 
   7   1  15       19.10        6.92     22.58 o 
   8   1  15       27.07       24.47     23.65 o 
   9   1  15        0.48        3.18     21.18 o 
 -17   2  15       32.58       30.78     14.98 o 
 -16   2  15        9.06        8.17      6.73 o 
 -15   2  15       70.24       98.73     23.11 o 
 -14   2  15      100.23      144.13     27.07 o 
 -13   2  15        8.73        6.66     10.74 o 
 -12   2  15       43.03       50.83     18.22 o 
 -11   2  15       70.70       59.33     17.58 o 
 -10   2  15      358.04      496.20    100.93 o 
  -9   2  15      166.76      163.95     23.79 o 
  -8   2  15      317.07      361.24     51.72 o 
  -7   2  15        1.04       11.06     14.71 o 
  -6   2  15       31.72       35.94     12.17 o 
  -5   2  15       38.12       56.31     18.15 o 
  -4   2  15      506.21      648.46     82.70 o 
  -3   2  15       17.51      100.70     31.18 o 
  -2   2  15       83.20       76.63     29.47 o 
  -1   2  15      454.70      442.58    149.06 o 
   0   2  15       14.12        0.12     26.12 o 
   1   2  15       54.08       51.06     16.50 o 
   2   2  15        0.04        0.60     13.25 o 
   3   2  15      221.99      215.67     33.93 o 
   4   2  15      175.10      167.73     31.68 o 
   5   2  15      100.44      119.55     36.66 o 
   6   2  15       49.15       52.75     19.36 o 
   7   2  15        0.90      -14.71     23.06 o 
   8   2  15        0.02       -8.47     21.65 o 
 -17   3  15        1.42       11.74     17.65 o 
 -16   3  15        1.65       17.31     12.60 o 
 -15   3  15        5.58        8.39     10.14 o 
 -14   3  15        1.36        1.21     11.42 o 
 -13   3  15       27.87       23.32     18.41 o 
 -12   3  15       39.44       26.90     15.47 o 
 -11   3  15      107.73       97.00     35.15 o 
 -10   3  15      172.27      122.32     30.02 o 
  -9   3  15       50.65       26.68     10.50 o 
  -8   3  15      300.64      264.73     60.85 o 
  -7   3  15      169.65      215.37     29.38 o 
  -6   3  15       14.90       33.08     12.80 o 
  -5   3  15      333.12      312.65     65.41 o 
  -4   3  15       28.61      141.80     52.59 o 
  -3   3  15       38.74       30.15      9.71 o 
  -2   3  15       12.41       20.34     10.37 o 
  -1   3  15       88.37       85.86     22.47 o 
   0   3  15      113.83      146.25     55.18 o 
   1   3  15        0.03       14.70     15.71 o 
   2   3  15      211.17      234.09     43.27 o 
   3   3  15       17.98       14.06     22.03 o 
   4   3  15       88.20       64.56     25.53 o 
   5   3  15       10.72       -2.35     19.65 o 
   6   3  15        6.60       -6.82     21.53 o 
   7   3  15       51.36       28.35     21.65 o 
 -17   4  15        2.94      -17.14     17.14 o 
 -16   4  15        0.54       10.33     18.19 o 
 -15   4  15        0.37       16.41      7.63 o 
 -14   4  15       75.83      145.14     44.45 o 
 -13   4  15       24.01       30.74     15.79 o 
 -12   4  15       64.97       58.82     38.71 o 
 -11   4  15      135.86       62.82     42.81 o 
 -10   4  15       20.53       12.22      7.35 o 
  -9   4  15        1.95        9.52      6.47 o 
  -8   4  15       12.88       19.56     12.91 o 
  -7   4  15       37.11       48.10     11.69 o 
  -6   4  15      120.15       85.80     26.08 o 
  -5   4  15       88.55       82.17     19.95 o 
  -4   4  15       15.88        4.52     10.28 o 
  -3   4  15       12.29        8.22     10.72 o 
  -2   4  15        1.62        1.40     10.11 o 
  -1   4  15        4.93        9.17     11.55 o 
   0   4  15       36.25       24.52     14.15 o 
   1   4  15        0.77       10.03     19.91 o 
   2   4  15       98.27      105.96     22.20 o 
   3   4  15        0.19       24.59      9.18 o 
   4   4  15       95.69      125.88     43.76 o 
   5   4  15       36.11       20.12     14.12 o 
 -14   5  15       18.70      -14.47     21.29 o 
 -13   5  15       33.16       31.53     16.24 o 
 -12   5  15       26.99        9.29      9.88 o 
 -11   5  15      120.27       21.29      7.65 o 
 -10   5  15       90.51        4.00      7.41 o 
  -8   5  15       12.28        2.12     22.23 o 
  -7   5  15       33.98       49.27     13.74 o 
  -6   5  15       50.84       68.81     18.46 o 
  -5   5  15       95.84       71.67     25.79 o 
  -4   5  15        8.55        0.48     13.31 o 
  -3   5  15      131.68      112.03     37.22 o 
  -2   5  15       11.99        8.93     20.66 o 
  -1   5  15      108.27       73.29     34.71 o 
  -6   6  15       15.35       14.82     20.00 o 
  -5   6  15       58.19        9.76     24.59 o 
 -17   0  16      145.62      112.12     28.12 o 
 -16   0  16       32.69       51.06     18.00 o 
 -15   0  16       48.09       37.91     18.37 o 
 -14   0  16       55.78       59.99     15.41 o 
 -13   0  16        2.74       15.41     17.88 o 
 -12   0  16       36.32       35.18     18.00 o 
 -11   0  16       91.35      121.17     34.47 o 
 -10   0  16        3.66       12.35     21.53 o 
  -9   0  16      166.56      181.29     90.35 o 
  -8   0  16      570.43      620.46     70.00 o 
  -6   0  16      139.53      255.17    124.70 o 
  -5   0  16       56.69      110.12     44.23 o 
  -3   0  16       75.42      312.23     60.23 o 
  -2   0  16       16.14       45.29     27.76 o 
  -1   0  16        0.14       -3.53     24.71 o 
   0   0  16      218.04      235.64     56.70 o 
   1   0  16      336.16      314.23     66.00 o 
   2   0  16       22.24       30.59     29.18 o 
   3   0  16        1.31       -9.53     28.12 o 
   4   0  16        1.24       61.29     39.29 o 
   5   0  16       15.05       14.12     27.06 o 
   6   0  16      519.29      733.05     82.47 o 
   7   0  16       54.69       62.82     42.59 o 
 -17   1  16        3.54       24.59     20.32 o 
 -16   1  16       10.74       17.90     13.04 o 
 -15   1  16       37.57       13.40     26.88 o 
 -14   1  16      132.06      189.78     55.70 o 
 -13   1  16       25.61       34.33      9.95 o 
 -12   1  16       15.60       18.51     10.56 o 
 -11   1  16       20.40       15.47      7.80 o 
 -10   1  16       24.99       35.47     12.88 o 
  -9   1  16      601.55      673.05     94.82 o 
  -7   1  16        3.95        6.71     16.57 o 
  -6   1  16      153.65      151.76     34.12 o 
  -5   1  16      245.98       85.29    149.41 o 
  -4   1  16      121.60      328.94     94.70 o 
  -3   1  16       44.92       53.39     24.63 o 
  -2   1  16      306.62      315.09     85.29 o 
  -1   1  16       47.31       63.18     35.94 o 
   0   1  16      317.11      360.55     44.48 o 
   1   1  16      121.69      130.89     28.72 o 
   2   1  16       39.95       36.65     22.94 o 
   3   1  16        2.32       17.24     19.16 o 
   4   1  16       22.84       42.36     20.08 o 
   5   1  16       34.21       17.88     12.23 o 
   6   1  16        0.91        1.22     18.87 o 
   7   1  16        6.84       34.94     31.76 o 
 -17   2  16       23.96       36.72     13.89 o 
 -16   2  16        4.66        2.28      7.74 o 
 -15   2  16        7.64       17.62      8.82 o 
 -14   2  16        0.77       -7.23      8.21 o 
 -13   2  16        0.15        8.24     13.42 o 
 -12   2  16       17.69       10.89      6.00 o 
 -11   2  16       23.38       31.41     10.96 o 
 -10   2  16       71.98       57.67     21.44 o 
  -9   2  16      374.99      459.04     59.65 o 
  -8   2  16        1.73       50.65     32.23 o 
  -7   2  16      156.60      167.04     35.60 o 
  -6   2  16       27.41       34.17     17.46 o 
  -5   2  16       57.46       47.47     20.40 o 
  -4   2  16      321.85      411.00     53.70 o 
  -3   2  16       60.83      158.48     74.41 o 
  -2   2  16        0.97        1.86     18.67 o 
  -1   2  16        0.04        2.99     18.14 o 
   0   2  16       13.57       -4.09     19.12 o 
   1   2  16       15.42       23.04     20.57 o 
   2   2  16       77.33       67.85     14.35 o 
   3   2  16      154.05      132.86     31.83 o 
   4   2  16       18.68       23.43     21.76 o 
   5   2  16       31.12       17.85     14.73 o 
   6   2  16       20.41       11.88     13.41 o 
 -17   3  16       75.25      114.53     25.39 o 
 -16   3  16      144.50       80.47     90.73 o 
 -15   3  16       55.14       63.84     22.86 o 
 -14   3  16       46.07       53.09     25.23 o 
 -13   3  16        0.75        8.84     13.98 o 
 -12   3  16        2.25        5.05      9.90 o 
 -11   3  16       60.27       54.96     24.10 o 
 -10   3  16       71.90       58.09     23.52 o 
  -9   3  16      110.83      100.30     17.01 o 
  -8   3  16       26.95       24.30      8.49 o 
  -7   3  16       98.62       89.65     23.47 o 
  -6   3  16       11.35       19.10     10.97 o 
  -5   3  16       14.17       11.34      9.58 o 
  -4   3  16        5.51       12.35      9.66 o 
  -3   3  16       33.00       14.95     10.87 o 
  -2   3  16        4.18        5.31     18.31 o 
  -1   3  16       50.11       65.09     27.35 o 
   0   3  16      119.92      113.54     22.46 o 
   1   3  16       16.60       10.15      4.97 o 
   2   3  16        0.05       -9.74     19.39 o 
   3   3  16       11.47       22.68     28.47 o 
   4   3  16       17.58        3.06     12.59 o 
   5   3  16       59.25       42.94     17.65 o 
 -15   4  16        1.15       22.38     13.97 o 
 -14   4  16        0.52       -5.18     12.88 o 
 -13   4  16        2.76       13.41     16.64 o 
 -12   4  16       62.88       75.73     24.83 o 
 -11   4  16        0.06        1.33     13.51 o 
 -10   4  16       33.28       21.22      9.06 o 
  -9   4  16        7.04        5.14      9.23 o 
  -8   4  16      166.97      108.71     49.04 o 
  -7   4  16      126.48      119.91     21.89 o 
  -6   4  16        0.86       22.71     12.50 o 
  -5   4  16       32.25       30.01     14.93 o 
  -4   4  16       43.39       45.35     15.82 o 
  -3   4  16       56.91       85.79     21.74 o 
  -2   4  16        1.25      -10.43     12.02 o 
  -1   4  16       34.35       66.26     23.65 o 
   0   4  16       49.75       47.76     19.26 o 
   1   4  16       66.34       74.94     37.76 o 
 -14   5  16        0.12      -16.47     16.47 o 
 -13   5  16       11.02       14.47      5.29 o 
 -12   5  16       81.93       38.23     16.12 o 
  -8   5  16       41.03       10.59     21.29 o 
  -7   5  16       24.04        9.76     13.88 o 
  -6   5  16        0.58        2.82     23.18 o 
  -5   5  16       29.20       20.47     25.29 o 
  -4   5  16        4.49       40.35     37.41 o 
  -3   5  16        5.68      -19.06     26.00 o 
 -16   1  17        0.14        7.34      9.57 o 
 -15   1  17        1.79        8.71     18.55 o 
 -14   1  17       75.48       63.74     20.69 o 
 -13   1  17        8.50        6.95     12.24 o 
 -12   1  17        5.58        3.11     10.54 o 
 -11   1  17       49.88       33.70     16.53 o 
 -10   1  17       46.18       38.54     18.23 o 
  -9   1  17       39.60       34.32     20.74 o 
  -8   1  17      112.20       85.15     22.00 o 
  -7   1  17       16.08       13.94     22.47 o 
  -6   1  17      200.74      304.76     58.34 o 
  -5   1  17        2.76       87.04     28.27 o 
  -4   1  17       25.58       14.13     24.00 o 
  -3   1  17      208.92      183.10     38.37 o 
  -2   1  17       47.15       50.61     24.59 o 
  -1   1  17      136.52      108.73     30.48 o 
   0   1  17        0.40       -1.37     19.67 o 
   1   1  17        2.16        1.80     15.04 o 
   2   1  17        2.75       29.08     18.23 o 
   3   1  17       51.33       60.78     21.07 o 
   4   1  17      196.22      211.06     46.71 o 
   5   1  17       71.66       58.35     33.53 o 
 -17   2  17        0.75       22.35     30.47 o 
 -16   2  17      120.52      186.98     70.37 o 
 -15   2  17       38.60       43.47     18.81 o 
 -14   2  17        0.79       22.06      9.95 o 
 -13   2  17      165.80      155.09     47.46 o 
 -12   2  17      110.88      126.15     19.43 o 
 -11   2  17       65.29       83.58     14.29 o 
 -10   2  17        6.30       31.49      9.38 o 
  -9   2  17       25.10       11.10      7.89 o 
  -8   2  17       67.37       94.82     41.76 o 
  -7   2  17      497.24      693.18     52.72 o 
  -6   2  17       19.16      279.64     60.00 o 
  -5   2  17       14.85        4.74     18.14 o 
  -4   2  17       15.31        8.34     24.12 o 
  -3   2  17       54.01       39.83     20.08 o 
  -2   2  17      333.61      315.83     70.47 o 
  -1   2  17      151.57      145.48     68.35 o 
   0   2  17       14.80       12.91     20.01 o 
   1   2  17       15.68       33.62     19.40 o 
   2   2  17       77.55       89.90     30.52 o 
   3   2  17       63.30       68.59     35.23 o 
   4   2  17       66.39       54.59     32.35 o 
 -17   3  17        5.75        6.26     14.00 o 
 -16   3  17       35.19       44.61     14.57 o 
 -15   3  17       18.53       26.17      9.46 o 
 -14   3  17       37.57       42.03     15.99 o 
 -13   3  17        0.56        9.68      9.97 o 
 -12   3  17       50.31       47.12     16.35 o 
 -11   3  17       95.82       65.17     22.99 o 
 -10   3  17        0.03       -5.65     11.05 o 
  -9   3  17        4.40       23.85     12.13 o 
  -8   3  17       57.94       35.95     13.57 o 
  -7   3  17       21.32       28.20     12.26 o 
  -6   3  17       15.50       17.52      6.93 o 
  -5   3  17        8.44        5.76     12.72 o 
  -4   3  17      128.67       79.47     39.56 o 
  -3   3  17       23.05       22.83     18.88 o 
  -2   3  17        0.24        5.96     13.01 o 
  -1   3  17       20.97        1.68     21.28 o 
   0   3  17       39.16       47.84     21.94 o 
   1   3  17        0.42        9.07     20.66 o 
   2   3  17        5.63      -17.18     28.23 o 
 -14   4  17      105.71       17.53     18.12 o 
 -13   4  17        0.02        0.59     11.29 o 
 -12   4  17       93.81       63.65     66.69 o 
 -11   4  17        0.05        4.12      9.23 o 
 -10   4  17       93.79       86.96     36.62 o 
  -9   4  17        1.84       11.96      5.18 o 
  -8   4  17        0.12        0.16      7.07 o 
  -7   4  17        1.53       17.82     13.66 o 
  -6   4  17       17.99       30.55     14.82 o 
  -5   4  17        3.71        7.77      8.11 o 
  -4   4  17        0.87       37.05     15.19 o 
  -3   4  17       21.16       38.87     14.49 o 
  -2   4  17       27.69       43.76     40.71 o 
  -8   5  17        3.59       -8.82     21.18 o 
  -7   5  17       87.16       59.06     28.23 o 
  -6   5  17       17.54       17.88     25.65 o 
  -5   5  17      127.96       39.53     30.59 o 
 -15   0  18       14.39       31.74     28.65 o 
 -14   0  18        8.21       23.88     20.94 o 
 -13   0  18      495.86      606.23    174.94 o 
 -12   0  18        0.10      -19.65     20.00 o 
 -11   0  18        5.74       13.88     14.12 o 
 -10   0  18       21.64       20.82     22.12 o 
  -9   0  18      567.31      721.05     67.88 o 
  -7   0  18      152.42      205.29     74.47 o 
  -6   0  18       65.01      167.88     44.47 o 
  -5   0  18      404.51      597.05     81.18 o 
  -4   0  18       45.17      232.70    115.29 o 
  -3   0  18        7.49       21.88     13.76 o 
  -2   0  18       68.33       74.94     24.59 o 
  -1   0  18      326.90      426.82     72.94 o 
   0   0  18      115.28       80.00     44.12 o 
   1   0  18       42.43       30.71     29.65 o 
   2   0  18        3.26        5.76     27.18 o 
 -16   1  18       10.00       42.00     29.65 o 
 -15   1  18       16.55        7.33     16.65 o 
 -14   1  18        2.44        1.00     11.61 o 
 -13   1  18        5.00        2.95      9.15 o 
 -12   1  18        5.53        3.81      7.28 o 
 -11   1  18       64.28       74.92     19.21 o 
 -10   1  18       12.39       22.34     21.18 o 
  -9   1  18      117.20      128.00     27.95 o 
  -8   1  18        4.08        8.97     13.70 o 
  -7   1  18      204.39      239.15     41.25 o 
  -6   1  18       83.87      111.53     41.88 o 
  -5   1  18       11.61       28.37     20.34 o 
  -4   1  18       12.65       14.83     15.00 o 
  -3   1  18       63.30       23.44     20.23 o 
  -2   1  18       40.23       86.93     28.93 o 
  -1   1  18       21.21       30.97     16.12 o 
   0   1  18      123.76       99.96     28.23 o 
   1   1  18       17.07       17.18     17.18 o 
   2   1  18       96.98       73.14     24.83 o 
 -16   2  18       23.55       26.82     12.24 o 
 -15   2  18       69.91       84.48     27.02 o 
 -14   2  18       34.85       35.30     39.23 o 
 -13   2  18       19.50       37.25     13.73 o 
 -12   2  18       38.74       27.12     13.92 o 
 -11   2  18      136.16       97.38     25.18 o 
 -10   2  18       39.89       44.90     15.14 o 
  -9   2  18       16.54       16.21     13.25 o 
  -8   2  18        9.58      -10.63     16.27 o 
  -7   2  18       46.84       30.99     21.29 o 
  -6   2  18       57.81       76.96     28.82 o 
  -5   2  18        7.20        9.16     18.24 o 
  -4   2  18        4.07       10.93     13.88 o 
  -3   2  18       34.89       13.42     20.30 o 
  -2   2  18        1.56       21.63     11.04 o 
  -1   2  18        0.86      -11.16     18.47 o 
   0   2  18      138.84      168.32     39.63 o 
   1   2  18       36.07       36.79     16.82 o 
 -17   3  18        5.41       12.49     13.35 o 
 -16   3  18       14.05        6.67     17.35 o 
 -15   3  18        6.82       13.40     14.86 o 
 -14   3  18       65.80       60.08     26.07 o 
 -13   3  18        4.07        2.99     14.29 o 
 -12   3  18       84.96       70.44     57.41 o 
 -11   3  18        0.09        6.27      8.93 o 
 -10   3  18      276.90      292.63     41.96 o 
  -9   3  18      145.74      163.71     22.39 o 
  -8   3  18       38.17       48.25     12.67 o 
  -7   3  18       96.59       67.10     41.69 o 
  -6   3  18       43.30       65.62     15.89 o 
  -5   3  18       61.39       53.28     12.73 o 
  -4   3  18       95.97      143.72     55.47 o 
  -3   3  18       59.44      110.44     38.00 o 
  -2   3  18        3.05       -8.90     18.67 o 
  -1   3  18       60.55       51.72     16.54 o 
 -14   4  18       12.16       57.65     36.71 o 
 -13   4  18       16.70       12.47     12.12 o 
 -12   4  18        5.63       -8.12     23.41 o 
 -11   4  18       66.68        1.06     21.41 o 
 -10   4  18       21.16       19.53      8.59 o 
  -9   4  18       21.33        3.88     21.76 o 
  -8   4  18       14.85       13.65     23.88 o 
  -7   4  18       25.38       75.76     40.12 o 
  -6   4  18      101.43       71.76     37.18 o 
  -5   4  18        0.72       18.71     26.00 o 
  -4   4  18       42.13       33.65     30.35 o 
  -7   5  18       24.49       45.29     38.47 o 
 -15   1  19       95.20      129.06     43.06 o 
 -14   1  19        0.06       13.04     22.29 o 
 -13   1  19       16.72       40.47     13.39 o 
 -12   1  19        3.29       14.17     12.07 o 
 -11   1  19        6.21       22.67     18.73 o 
 -10   1  19       62.67       71.16     23.41 o 
  -9   1  19        1.96       21.37     13.65 o 
  -8   1  19       13.59        8.55     22.18 o 
  -7   1  19      131.10      180.24     33.04 o 
  -6   1  19       88.07      151.90     32.32 o 
  -5   1  19        3.66       36.69     19.46 o 
  -4   1  19       27.91       58.48     27.35 o 
  -3   1  19       10.70       10.64     26.65 o 
  -2   1  19       63.57       65.47     36.76 o 
  -1   1  19       13.90       18.67     20.59 o 
   0   1  19        9.87      -14.51     19.96 o 
 -16   2  19        0.49       15.65     11.06 o 
 -15   2  19        6.65       22.35     13.76 o 
 -14   2  19      139.47      158.09     59.00 o 
 -13   2  19       10.74       31.52     21.18 o 
 -12   2  19        2.39       16.55     12.75 o 
 -11   2  19       29.13       16.26     11.01 o 
 -10   2  19        7.61        2.24     16.42 o 
  -9   2  19      157.41      241.51     46.25 o 
  -8   2  19      111.94      181.34     41.87 o 
  -7   2  19        0.12       32.30     19.70 o 
  -6   2  19      172.42      254.83     50.65 o 
  -5   2  19      113.94      239.10     49.26 o 
  -4   2  19       12.85       15.17     20.69 o 
  -3   2  19       15.65       27.63     29.18 o 
  -2   2  19       12.28       17.33     11.88 o 
 -15   3  19       33.94       16.59     15.88 o 
 -14   3  19       29.89       23.32     11.12 o 
 -13   3  19        5.21       13.75      8.37 o 
 -12   3  19        0.10       -7.37     12.46 o 
 -11   3  19       56.86       39.97     12.75 o 
 -10   3  19       39.71       36.21      8.26 o 
  -9   3  19       55.94       47.73     14.30 o 
  -8   3  19        0.72       37.73     14.88 o 
  -7   3  19      126.00       62.87     44.16 o 
  -6   3  19       62.28       57.42     22.23 o 
  -5   3  19       22.63       -8.00     25.53 o 
  -4   3  19       13.65      -10.82     25.76 o 
 -13   4  19       42.01       17.41     24.82 o 
  -9   4  19       33.01       30.71     26.47 o 
  -8   4  19        0.28       -1.06     23.53 o 
  -7   4  19       20.14       26.82     27.53 o 
  -6   4  19        1.56        7.65     25.29 o 
 -14   0  20        4.10        5.41     13.65 o 
 -13   0  20        0.14       17.88     13.53 o 
 -12   0  20        5.37       18.82     24.82 o 
 -11   0  20       13.35       18.59     11.88 o 
 -10   0  20      352.74      500.82     67.65 o 
  -9   0  20      105.24      122.00     41.65 o 
  -8   0  20        2.19       17.18     18.00 o 
  -7   0  20      173.42      113.65    102.59 o 
  -6   0  20       27.76       62.94     30.47 o 
  -5   0  20       14.37       41.06     31.18 o 
  -4   0  20       34.86       63.06     27.53 o 
  -3   0  20        0.08       52.94     31.53 o 
 -15   1  20        0.65       -2.00     21.53 o 
 -14   1  20        0.75       14.24     10.71 o 
 -13   1  20        7.32       12.88     14.74 o 
 -12   1  20       57.97       92.04     26.24 o 
 -11   1  20       32.39       28.01     19.85 o 
 -10   1  20       10.55       18.61     21.49 o 
  -9   1  20        0.90       21.19     17.89 o 
  -8   1  20       79.99       69.75     23.65 o 
  -7   1  20       13.49        6.89     12.78 o 
  -6   1  20        2.07        3.43      9.48 o 
  -5   1  20      106.24      125.25     32.23 o 
  -4   1  20        2.94       32.91     24.28 o 
  -3   1  20        8.12        4.59     27.41 o 
 -16   2  20        0.53      -11.76     22.94 o 
 -15   2  20        0.00        7.06     10.82 o 
 -14   2  20        5.15        6.71     19.76 o 
 -13   2  20        0.18       23.69     10.11 o 
 -12   2  20       88.16       53.02     20.48 o 
 -11   2  20       34.08       59.09     19.11 o 
 -10   2  20       27.49       22.85     16.17 o 
  -9   2  20        6.36        0.83     13.75 o 
  -8   2  20       14.32        6.12     18.53 o 
  -7   2  20       37.23       41.84     19.54 o 
  -6   2  20       25.55        1.87     18.83 o 
  -5   2  20        6.46       80.00     43.88 o 
  -4   2  20        5.30      -17.65     28.12 o 
 -13   3  20       33.04       12.82     30.47 o 
 -12   3  20        1.01       24.35     18.12 o 
 -11   3  20       83.75        0.47     24.12 o 
 -10   3  20       86.56       39.49     16.08 o 
  -9   3  20        3.76       11.14     12.88 o 
  -8   3  20        7.05        0.24     24.00 o 
  -7   3  20        9.60       34.82     28.82 o 
  -6   3  20       13.89       37.65     38.71 o 
  -9   4  20       59.84       11.65     19.06 o 
 -15   1  21        7.38       17.53     13.53 o 
 -14   1  21       11.17       25.76     25.65 o 
 -13   1  21        5.48       -6.98     15.78 o 
 -12   1  21        3.32       16.80     36.94 o 
 -11   1  21       20.74       14.59     19.98 o 
 -10   1  21        1.08       12.29     14.47 o 
  -9   1  21      157.12      161.71     44.15 o 
  -8   1  21       19.79       68.81     26.22 o 
  -7   1  21        5.50       22.11     11.29 o 
  -6   1  21        2.09       -3.06     27.41 o 
 -12   2  21       26.54       42.94     19.41 o 
 -11   2  21        1.64        9.60     26.47 o 
 -10   2  21      109.02       68.26     46.88 o 
  -9   2  21        7.53       36.30     36.35 o 
  -8   2  21       50.86       47.29     30.47 o 
  -7   2  21      138.17      156.23     59.88 o 
 -12   3  21        0.95       21.76     12.94 o 
 -11   3  21       10.53       13.53     22.23 o 
 -10   3  21       21.22       11.65     24.35 o 
  -9   3  21        0.96        3.18     25.18 o 
 -13   0  22        8.39       11.65     27.29 o 
 -12   0  22       64.58       45.88     26.23 o 
 -11   0  22       21.05       26.94     14.24 o 
 -12   1  22        0.73       -7.41     23.18 o 
 -11   1  22        6.31       28.47     38.47 o 
 -10   1  22       60.07       62.82     41.18 o 
 -11   2  22        4.81        9.76     25.41 o 
 -10   2  22        0.28       -0.66     18.11 o 
  -9   2  22        3.08       30.12      9.29 o 
                                                 
